# Supplementary material for: Local delivery of cell surface-targeted immunocytokines programs systemic antitumor immunity
Source: Nat Immunol. 2024 Aug 7;25(10):1820–9. doi: 10.1038/s41590-024-01925-7 (PMC11436379; doi:10.1038/s41590-024-01925-7)
Supplement: Supplementary file 3 — Statistical source data. [file 41590_2024_1925_MOESM3_ESM.xlsx]

## Sheet: Figure 1
b, CD45 ELISA (A450)						c, CTLL-2 Proliferation (RLU)
log(Concentration[M])	aCD45-IL15		IgG-IL15			Log(Concentration [M])	IgG-IL15			aCD45-IL15
-6.47712	1.1301	1.1982	0.0356	0.0476		-8.69897	56793	53176	54095	54738	46696	58184
-6.95424	1.0519	1.2319	0.0177	0.0202		-9.30103	50349	57870	53321	48586	48869	58249
-7.43136	0.9777	1.2557	0.013	0.0139		-9.90309	43351	49626	43888	40346	35114	40289
-7.90848	0.9633	1.1215	0.0109	0.0137		-10.5051	31697	36842	30816	23314	20524	28365
-8.38561	0.9908	1.1579	0.0106	0.0122		-11.1072	19795	22497	17654	13810	12611	15836
-8.86273	0.9526	1.0865	0.0092	0.0121		-11.7093	5674	7593	5038	5032	4540	6820
-9.33985	0.7513	0.897	0.0102	0.0108		-12.3113	3031	3235	1506	2429	2213	4264
-9.81697	0.4425	0.5507	0.0095	0.0106		-12.9134	2478	2918	1742	2445	1557	3419
-10.2941	0.1939	0.2792	0.011	0.0103
-10.7712	0.0808	0.1244	0.0108	0.0099
-11.2483	0.0375	0.0584	0.0128	0.0113		d, CD8 T cell internalization (% surface-bound protein)
-11.7255	0.0103	0.0126	0.011	0.0117		Time [Hours]	IgG-IL15			aCD45-IL15
						0	100	100	100	100	100	100
						1	16.6813	11.2674	16.3161	94.2783	94.4081	94.0981
						3.5	3.81344	1.88238	4.19051	85.74	86.0604	86.2658
e, CD8 T cell pulse/chase (% positive)						6	1.79937	-0.155911	1.33698	80.8325	80.5937	80.9144
	Media	Continuous	IgG-IL15	aCD45-IL15		22	4.78406	2.33493	2.467	64.8903	62.7083	60.089
pSTAT5+ (%)	0.26	97.9	1.76	90.8		27	3.06757	4.05855	1.8974	54.0821	55.8448	55.1984
	0.16	97.7	1.07	91.4
	0.17	97.8	0.6	90.3		f, cis vs trans signaling (% pSTAT5+)
CD25+ (%)	11	99.2	19.3	91.7			IgG-IL15			aCD45-IL15
	11.4	99.3	20.2	91.6		Preloaded	67.7	67.2	62.7	76	69.2	70
	11.1	99.1	19.8	92.6		Bystander	0.065	0.047	0.042	79.9	79	78

## Sheet: Figure 2
b, ng AF647-IL15 / mg tumor
	IgG-IL15				aCD45-IL15
1 ug	0.232603	0.010775	0.005067	0.005845	0.705577	0.927146	0.763953	0.792233
10 ug	0.232603	0.125451	0.325745	2.31234	5.8743	5.19611	3.573	2.94069
60 ug	3.76551	1.73948	0.871105	2.31235	12.6298	11.9895	12.2391	11.4236
c, ng AF647-IL15 / TDLN
	IgG-IL15				aCD45-IL15
1 ug	1.2668	0.615938	0.841359	1.01281	1.69066	1.75574	1.89226	1.78432
10 ug	3.75278	3.70357	3.3067	6.60229	8.58662	13.7808	22.4325	4.63541
60 ug	32.159	16.1065	17.4431	12.1838	67.0404	70.2884	43.7094	63.4607
d, μg AF647-IL15 / mL serum
	IgG-IL15				aCD45-IL15
1 ug	0.050029	0.071572	0.039095	0.061898	0.04895	0.073083	0.027982	0.05323
10 ug	0.188642	0.218278	0.197705	0.229643	0.063336	0.063013	0.059632	0.060351
60 ug	1.46098	1.56636	1.51748	1.54143	0.130593	0.181988	0.217019	0.21817
f, Tumor AF647+ (%)				g, Tumor AF647 MFI				i, TDLN AF647+ (%)
Untreated	IgG-IL15	aCD45-IL15		Untreated	IgG-IL15	aCD45-IL15		Untreated	IgG-IL15	aCD45-IL15
2.99	36.5	93.1		38.5	464	3626		0.16	3.83	67.9
2.93	36.3	91.1		35.9	444	3273		0.067	3.96	77.5
5.15	27.5	72.2		32.1	294	2107		0.29	4.59	73
5.21	33.6	88.7		50.1	407	3138		0.097	4.02	60.7

## Sheet: Figure 3
a (left), MC38 Survival					b, antibody depletion and knockout mice survival										d, 2-tumor MC38 individual curves (mm2)
Days after MC38 inoculation	Untreated	IgG-Cyt.	aCD45-Cyt.		Days after B16F10 inoculation	Untreated	aCD45-Cyt	aCD45-Cyt + aCD8	Untreated (Batf3KO)	aCD45-Cyt + aNK1.1	aCD45-Cyt + aCSF1R	aCD45-Cyt (Batf3KO)	aCD45-Cyt + aLy6G			Days after MC38 inoculation	Untreated					IgG-Cyt					aCD45-Cyt
13	1				11	1										0	0	0	0	0	0	0	0	0	0	0	0	0	0	0	0
15	1				13	1									Treated tumor	8	38.16	33.32	41.6	41.6	31.8	34.22	32.2	39.76	34.65	32.43	31.8	32.34	26	31.02	38.16
15	1				13	1										13	53.32	65.28	61.75	52.26	47.88	45.88	45.24	62.37	49.28	34.68	26.4	36.45	35.28	25.2	41.58
15	1				13	1										14	83.6	107.5	66.5	68.8	64.6	46.62	39.9	59.52	46.2	28.8	19.32	42.21	36.4	15.21	37.26
18	1				15	1										17	128.7	180.8	116.25	105.56	136.35	53.72	41.08	72	38.64	22.36	18.49	28.91	29.15	16.92	24.51
30		1			32		1									19	168.2		154.56	133.56		68	48.36	84.36	43.92	15.21	13.65	28.06	24.44	8.58	23.03
30		1			85		0									21						85	59.34	104.96	47.31	11.88	15.17	20.28	19.74	6.25	23.32
37		1			85		0									24						128.52	88.2	161.32	64.61	0	7.29	16.2	15.21	0	12.87
37		1			85		0									26							124		97.9	0	7.84	14.52	9.61	0	11.1
80		0			85		0									28							141.44			0	4	12.47	9.61	0	9
80			0		14	1										31										0	0	1	8.1	0	0
80			0		14	1										33										0	0	0	0	0	0
80			0		14	1										34										0	0	0	0	0	0
80			0		14	1										35										0	0	0	0	0	0
80			0		16	1									Untreated tumor	Days after MC38 inoculation	Untreated					IgG-Cyt					aCD45-Cyt
					85		0									0	0	0	0	0	0	0	0	0	0	0	0	0	0	0	0
					85		0									8	19.32	22.36	17.2	18.45	16.77	17.64	17.39	22.09	23.03	16.81	21.16	28.6	22.36	18.49	17.64
a (right), B16F10 Survival					85		0									13	24.94	33	17.16	31	23.04	26.5	15.12	35.28	28.56	10.54	19.35	23.76	30.78	9.61	29.16
Days after B16F10 inoculation	Untreated	IgG-Cyt.	aCD45-Cyt.		85		0									14	36.3	35.91	22	39.2	33.64	25	9	40.2	28.6	7.29	17.55	21.12	30.38	9	26
11	1				85		0									17	64.61	77.6	42.75	76	68	30.24	12.24	40.02	34.8	0	14.76	16	34.65	7.29	13.6
13	1				14	1										19	99.68		68.53	101.92		36.58	14.44	47.6	44.64	0	9.61	11.56	39.44	0	8.14
13	1				14	1										21						49.58	18.06	51.75	51.06	0	9.61	6.25	42.6	0	6.76
13	1				14	1										24						87.87	29.16	90.25	92.82	0	3.24	0	58.32	0	4.84
15	1				14	1										26							38.44		129.96	0	0	0	76.14	0	0
13		1			14	1										28							59.29			0	1	0	96.6	0	0
18		1			85		0									31										0	0	0	126.88	0	0
20		1			85		0									33										0	0	0	153.6	0	0
22		1			85		0									34										0	0	0	171.61	0	0
25		1			85		0									35										0	0	0	201.6	0	0
32			1		85		0
100			0		22			1							e, 2-tumor MC38 Survival					f, FTY-720, untreated distal tumor size (mm2)
100			0		22			1							Days after MC38 inoculation	Untreated	IgG-Cyt.	aCD45-Cyt.		Days after MC38 inoculation	FTY-720					aCD45-Cyt					aCD45-Cyt + FTY
100			0		22			1							17	1				0	0	0	0	0	0	0	0	0	0	0	0	0	0	0	0
100			0		25			1							17	1				8	19.36	16.8	18.04	16	18.33	16	19.25	16.77	17.1	16.34	19.11	14	18.49	21.07	16.4
14	1				25			1							19	1				11	25.96	35.19	29.64	24.3	34.17	15.58	14.35	14.35	14.4	17.48	29.7	19.74	28.32	22.09	18
14	1				85		0								19	1				13	37.76	47.57	44.66	30.24	43.8	17.1	7.29	11.84	7.28	19.8	39.2	19.2	29.58	31.8	24.91
14	1				85		0								19	1				15	58.22	58.29	74.25	46.24	58.22	17.1	0	0	0	19.36	40.26	20.16	34.81	28.6	27.04
14	1				85		0								24		1			17	76	82.62	83.16	54.6	95.06	8.41	0	0	0	16	52.26	30.25	51	42.48	28.09
16	1				85		0								24		1			19						6.38	0	0	0	16.81	62.48	20.25	63.9	39.6	31.86
100			0		12				1						26		1			21						0	0	0	0	12.96	74.26	33.64	88.2	56.44	33.64
100			0		12				1						28		1			23						0	0	0	0	12.96	84	34.72	91.3	65.6	40.96
100			0		12				1						80		0
100			0		12				1						35			1
100			0		12				1						80			0		h, 2-tumor MC38 FTY-720 Survival							h, 2-tumor B16F10 Survival
14	1				85					0					80			0		Days after MC38 inoculation	FTY-720	aCD45	aCD45 + FTY				Days after B16F10 inoculation	Untreated	IgG-Cyt.	aCD45-Cyt.
14	1				85					0	0				80			0		17	1						17	1
14	1				85					0	0				80			0		17	1						17	1
14	1				85					0	0				20	1				19	1						20	1
14	1				85					0	0				20	1				19	1						22	1
22		1			55						1				20	1				19	1						22	1	1
22		1			16							1			23	1				29			1				24		1
25		1			22							1			23	1				29			1				26		1
25		1			22							1			30		1			33			1				31		1
28		1			25							1			30		1			33			1				31		1
100			0		28							1			49		1			38			1				30			1
100			0		85								0		55		1			75		0					31			1
100			0		85								0		80		0			75		0					80			0
100			0		85								0		80			0		75		0					80			0
100			0		85								0		80			0		75		0					80			0
100			0		85								0		80			0		48		1
100			0												80			0
100			0
100			0

## Sheet: Figure 4
	Differential Gene Expression aCD45-Cyt vs Untreated										Differential Gene Expression aCD45-Cyt vs IgG-Cyt											Gene Set Enrichment Analysis
	Unnamed: 0	baseMean	log2FoldChange	lfcSE	stat	pvalue	padj	gene_name			Unnamed: 0	baseMean	log2FoldChange	lfcSE	stat	pvalue	padj	gene_name				pathway	pval	log2err	ES	NES	size	leadingEdge	db	pathway_name	p.adj	Rank
	ENSMUSG00000000001	625.908	0.523809	0.226758	2.30999	0.0208887	0.0898053	Gnai3			ENSMUSG00000000001	687.36	0.100577	0.0908944	1.10653	0.268499	0.642135	Gnai3			1	REACTOME_METABOLISM_OF_LIPIDS	4.32425e-06	0.610527	0.292153	1.41484	344	c("ENSMUSG00000022555", "ENSMUSG00000027035", "ENSMUSG00000056888", "ENSMUSG00000037049", "ENSMUSG00000003363", "ENSMUSG00000028559", "ENSMUSG00000020777", "ENSMUSG00000003623", "ENSMUSG00000000594", "ENSMUSG00000024900", "ENSMUSG00000018076", "ENSMUSG00000026781", "ENSMUSG00000020250", "ENSMUSG00000032602", "ENSMUSG00000032238", "ENSMUSG00000030688", "ENSMUSG00000058793", "ENSMUSG00000020573", "…	REACTOME	REACTOME METABOLISM OF LIPIDS	1.9939e-05	1
	ENSMUSG00000000028	230.143	1.66948	0.644052	2.59215	0.0095379	0.0500082	Cdc45			ENSMUSG00000000028	349.47	-0.196243	0.133726	-1.4675	0.142241	0.484228	Cdc45			2	HALLMARK_PI3K_AKT_MTOR_SIGNALING	3.82111e-05	0.557332	0.378247	1.51523	83	c("ENSMUSG00000023067", "ENSMUSG00000028645", "ENSMUSG00000003031", "ENSMUSG00000016933", "ENSMUSG00000015837", "ENSMUSG00000020190", "ENSMUSG00000029465", "ENSMUSG00000038128", "ENSMUSG00000006494", "ENSMUSG00000038058", "ENSMUSG00000018932", "ENSMUSG00000022841", "ENSMUSG00000000817", "ENSMUSG00000001847", "ENSMUSG00000003644", "ENSMUSG00000025499", "ENSMUSG00000025408")	HALLMARK	HALLMARK PI3K AKT MTOR SIGNALING	0.000125429	2
	ENSMUSG00000000056	223.691	-0.571613	0.44163	-1.29433	0.195552	0.398753	Narf			ENSMUSG00000000056	151.592	0.547958	0.173931	3.15042	0.00163034	0.0334056	Narf			3	REACTOME_TRANS_GOLGI_NETWORK_VESICLE_BUDDING	5.52601e-06	0.610527	0.424733	1.59041	56	c("ENSMUSG00000018909", "ENSMUSG00000000915", "ENSMUSG00000039361", "ENSMUSG00000050708", "ENSMUSG00000024661", "ENSMUSG00000034243", "ENSMUSG00000062234", "ENSMUSG00000019518", "ENSMUSG00000022797", "ENSMUSG00000033335", "ENSMUSG00000006169", "ENSMUSG00000032952")	REACTOME	REACTOME TRANS GOLGI NETWORK VESICLE BUDDING	2.43973e-05	3
	ENSMUSG00000000058	1.38915	3.66326	3.24875	1.12759	0.259492	0.465333	Cav2			ENSMUSG00000000078	442.2	0.246561	0.0991334	2.48716	0.0128767	0.127834	Klf6			4	BIOCARTA_BARRESTIN_PATHWAY	2.6433e-05	0.57561	0.766154	1.60076	6	c("ENSMUSG00000018909", "ENSMUSG00000027523", "ENSMUSG00000022841", "ENSMUSG00000047959", "ENSMUSG00000060279")	BIOCARTA	BIOCARTA BARRESTIN PATHWAY	9.28045e-05	4
	ENSMUSG00000000078	419.185	0.553253	0.203115	2.72384	0.00645277	0.0374318	Klf6			ENSMUSG00000000085	21.8788	-0.710055	0.446582	-1.58998	0.11184	0.433917	Scmh1			5	GOBP_CELLULAR_POLYSACCHARIDE_CATABOLIC_PROCESS	2.46616e-19	1.13309	0.700639	1.64798	8	c("ENSMUSG00000046794", "ENSMUSG00000033400", "ENSMUSG00000025907", "ENSMUSG00000033059", "ENSMUSG00000040385")	GOBP	GOBP CELLULAR POLYSACCHARIDE CATABOLIC PROCESS	1.5018e-17	5
	ENSMUSG00000000085	13.1361	0.946376	1.35086	0.700575	0.483568	0.676987	Scmh1			ENSMUSG00000000088	229.781	-0.0674676	0.135423	-0.498197	0.618345	0.875695	Cox5a			6	GOBP_CHEMOKINE_PRODUCTION	1.47339e-11	0.863415	0.485855	1.65337	36	c("ENSMUSG00000026069", "ENSMUSG00000005413", "ENSMUSG00000021109", "ENSMUSG00000033307", "ENSMUSG00000055170", "ENSMUSG00000047123", "ENSMUSG00000002897", "ENSMUSG00000042682", "ENSMUSG00000052593")	GOBP	GOBP CHEMOKINE PRODUCTION	2.7795e-10	6
	ENSMUSG00000000088	186.747	0.728456	1.09411	0.665798	0.50554	0.695515	Cox5a			ENSMUSG00000000131	609.557	0.0490407	0.0856995	0.57224	0.567159	0.850986	Xpo6			7	BIOCARTA_41BB_PATHWAY	0.000117859	0.538434	0.649142	1.71108	14	c("ENSMUSG00000055170", "ENSMUSG00000028965", "ENSMUSG00000021754", "ENSMUSG00000052684", "ENSMUSG00000071369", "ENSMUSG00000026942", "ENSMUSG00000053436")	BIOCARTA	BIOCARTA 41BB PATHWAY	0.000319232	7
	ENSMUSG00000000120	41.6114	-6.95038	1.96815	-3.53143	0.000413312	0.00414918	Ngfr			ENSMUSG00000000134	93.7776	0.185843	0.231333	0.803357	0.421769	0.76882	Tfe3			8	GOBP_CYTOKINE_PRODUCTION_INVOLVED_IN_INFLAMMATORY_RESPONSE	1.25031e-10	0.826657	0.542986	1.73884	27	c("ENSMUSG00000021109", "ENSMUSG00000003363", "ENSMUSG00000004040", "ENSMUSG00000047123", "ENSMUSG00000044768", "ENSMUSG00000031659", "ENSMUSG00000002897", "ENSMUSG00000020893", "ENSMUSG00000042677", "ENSMUSG00000031378", "ENSMUSG00000034786")	GOBP	GOBP CYTOKINE PRODUCTION INVOLVED IN INFLAMMATORY RESPONSE	1.80987e-09	8
	ENSMUSG00000000131	766.348	-0.57032	0.130451	-4.37191	1.23164e-05	0.000215675	Xpo6			ENSMUSG00000000142	141.7	-0.287693	0.195879	-1.46873	0.141906	0.483474	Axin2			9	GOBP_CALCIUM_ION_TRANSPORT_INTO_CYTOSOL	2.45844e-06	0.627257	0.498819	1.80229	53	c("ENSMUSG00000021699", "ENSMUSG00000026463", "ENSMUSG00000021831", "ENSMUSG00000079227", "ENSMUSG00000041235", "ENSMUSG00000016933", "ENSMUSG00000050989", "ENSMUSG00000090077", "ENSMUSG00000030102", "ENSMUSG00000031453", "ENSMUSG00000029468", "ENSMUSG00000000817", "ENSMUSG00000024456", "ENSMUSG00000032020", "ENSMUSG00000026842", "ENSMUSG00000025408", "ENSMUSG00000045038", "ENSMUSG00000059456", "…	GOBP	GOBP CALCIUM ION TRANSPORT INTO CYTOSOL	1.19604e-05	9
	ENSMUSG00000000134	121.413	-0.517247	0.951717	-0.543489	0.586793	0.756643	Tfe3			ENSMUSG00000000148	61.4444	-0.120035	0.253149	-0.474167	0.635381	0.884042	Brat1			10	BIOCARTA_HCMV_PATHWAY	0.00789056	0.38073	0.653955	1.81538	16	c("ENSMUSG00000021754", "ENSMUSG00000020573", "ENSMUSG00000004936", "ENSMUSG00000027665", "ENSMUSG00000018932", "ENSMUSG00000022105", "ENSMUSG00000063065")	BIOCARTA	BIOCARTA HCMV PATHWAY	0.00842487	10
	ENSMUSG00000000142	153.383	-0.51333	0.624664	-0.821771	0.411207	0.613793	Axin2			ENSMUSG00000000149	60.2787	-0.0881859	0.239808	-0.367735	0.713071	0.915226	Gna12			11	GOBP_PROTEIN_EXIT_FROM_ENDOPLASMIC_RETICULUM	1.48818e-13	0.943632	0.527283	1.8251	39	c("ENSMUSG00000032328", "ENSMUSG00000030104", "ENSMUSG00000040462", "ENSMUSG00000019188", "ENSMUSG00000053317", "ENSMUSG00000014867", "ENSMUSG00000020311", "ENSMUSG00000038312", "ENSMUSG00000024807", "ENSMUSG00000041765", "ENSMUSG00000068328", "ENSMUSG00000039703", "ENSMUSG00000019295", "ENSMUSG00000028277", "ENSMUSG00000002015", "ENSMUSG00000020964", "ENSMUSG00000009293", "ENSMUSG00000045294", "…	GOBP	GOBP PROTEIN EXIT FROM ENDOPLASMIC RETICULUM	4.53126e-12	11
	ENSMUSG00000000148	64.7497	-0.215192	1.24198	-0.173266	0.862442	0.931666	Brat1			ENSMUSG00000000168	124.53	-0.13433	0.172069	-0.780673	0.434995	0.778898	Dlat			12	HALLMARK_INFLAMMATORY_RESPONSE	0.000117838	0.538434	0.477659	1.90939	84	c("ENSMUSG00000023067", "ENSMUSG00000021109", "ENSMUSG00000026358", "ENSMUSG00000001156", "ENSMUSG00000028965", "ENSMUSG00000028525", "ENSMUSG00000020689", "ENSMUSG00000041836", "ENSMUSG00000021298", "ENSMUSG00000048521", "ENSMUSG00000032570", "ENSMUSG00000028599", "ENSMUSG00000020423", "ENSMUSG00000037405", "ENSMUSG00000034792", "ENSMUSG00000022587", "ENSMUSG00000026070", "ENSMUSG00000014599", "…	HALLMARK	HALLMARK INFLAMMATORY RESPONSE	0.000319232	12
	ENSMUSG00000000149	101.177	-1.36146	0.462036	-2.94666	0.00321226	0.0216361	Gna12			ENSMUSG00000000171	186.33	-0.275875	0.171197	-1.61145	0.107082	0.424039	Sdhd			13	REACTOME_GLUCOSE_METABOLISM	1.90428e-07	0.690132	0.502271	1.91746	60	c("ENSMUSG00000030695", "ENSMUSG00000032294", "ENSMUSG00000062070", "ENSMUSG00000036427", "ENSMUSG00000000628", "ENSMUSG00000057666", "ENSMUSG00000023456", "ENSMUSG00000063524", "ENSMUSG00000020277", "ENSMUSG00000026773", "ENSMUSG00000037012", "ENSMUSG00000011752")	REACTOME	REACTOME GLUCOSE METABOLISM	1.27869e-06	13
	ENSMUSG00000000167	1.20572	3.45786	2.92134	1.18366	0.236549	0.44347	Pih1d2			ENSMUSG00000000184	1278.77	-0.310285	0.116126	-2.67197	0.0075407	0.0926169	Ccnd2			14	REACTOME_METABOLISM_OF_CARBOHYDRATES	1.45567e-08	0.74774	0.444993	1.93143	138	c("ENSMUSG00000030695", "ENSMUSG00000032294", "ENSMUSG00000062070", "ENSMUSG00000028645", "ENSMUSG00000036427", "ENSMUSG00000000628", "ENSMUSG00000057666", "ENSMUSG00000023456", "ENSMUSG00000063524", "ENSMUSG00000020277", "ENSMUSG00000026773", "ENSMUSG00000037012", "ENSMUSG00000034220", "ENSMUSG00000005087", "ENSMUSG00000036599", "ENSMUSG00000011752", "ENSMUSG00000014077", "ENSMUSG00000025791", "…	REACTOME	REACTOME METABOLISM OF CARBOHYDRATES	1.27263e-07	14
	ENSMUSG00000000168	117.95	0.115495	0.601743	0.191934	0.847794	0.922863	Dlat			ENSMUSG00000000194	152.483	0.171617	0.148212	1.15791	0.246899	0.620118	Gpr107			15	BIOCARTA_IL12_PATHWAY	0.000246497	0.498493	0.735645	2.06464	16	c("ENSMUSG00000018341", "ENSMUSG00000055170", "ENSMUSG00000079227", "ENSMUSG00000052684", "ENSMUSG00000062939", "ENSMUSG00000026070", "ENSMUSG00000002033", "ENSMUSG00000000791", "ENSMUSG00000032175")	BIOCARTA	BIOCARTA IL12 PATHWAY	0.00058275	15
	ENSMUSG00000000171	143.48	0.673616	0.805537	0.836232	0.403024	0.607273	Sdhd			ENSMUSG00000000244	92.0955	-0.815799	0.231297	-3.52707	0.000420188	0.0129704	Tspan32			16	GOBP_INFLAMMATORY_RESPONSE	0.00619348	0.407018	0.445947	2.11652	284	c("ENSMUSG00000026069", "ENSMUSG00000030530", "ENSMUSG00000005413", "ENSMUSG00000021109", "ENSMUSG00000002885", "ENSMUSG00000027035", "ENSMUSG00000001348", "ENSMUSG00000033307", "ENSMUSG00000019850", "ENSMUSG00000030114", "ENSMUSG00000055170", "ENSMUSG00000029075", "ENSMUSG00000003363", "ENSMUSG00000037012", "ENSMUSG00000079227", "ENSMUSG00000005087", "ENSMUSG00000068923", "ENSMUSG00000025017", "…	GOBP	GOBP INFLAMMATORY RESPONSE	0.00700684	16
	ENSMUSG00000000184	1524.48	-0.7718	0.154627	-4.99136	5.99565e-07	1.55423e-05	Ccnd2			ENSMUSG00000000275	535.256	0.0693416	0.117047	0.592425	0.553566	0.845505	Trim25			17	HALLMARK_GLYCOLYSIS	2.08773e-15	1.00732	0.545242	2.28546	107	c("ENSMUSG00000025161", "ENSMUSG00000030695", "ENSMUSG00000032294", "ENSMUSG00000019916", "ENSMUSG00000062070", "ENSMUSG00000000628", "ENSMUSG00000032374", "ENSMUSG00000023456", "ENSMUSG00000063524", "ENSMUSG00000025025", "ENSMUSG00000033307", "ENSMUSG00000020108", "ENSMUSG00000034220", "ENSMUSG00000021831", "ENSMUSG00000005087", "ENSMUSG00000063229", "ENSMUSG00000036599", "ENSMUSG00000011752", "…	HALLMARK	HALLMARK GLYCOLYSIS	8.77839e-14	17
	ENSMUSG00000000194	220.4	-0.83766	0.480645	-1.74278	0.0813713	0.232364	Gpr107			ENSMUSG00000000276	58.6002	-0.0321017	0.213994	-0.150012	0.880755	0.968511	Dgke			18	HALLMARK_TNFA_SIGNALING_VIA_NFKB	0.00325483	0.431708	0.554808	2.31605	108	c("ENSMUSG00000030103", "ENSMUSG00000023067", "ENSMUSG00000003153", "ENSMUSG00000029135", "ENSMUSG00000019850", "ENSMUSG00000026773", "ENSMUSG00000001156", "ENSMUSG00000005087", "ENSMUSG00000028965", "ENSMUSG00000028525", "ENSMUSG00000041836", "ENSMUSG00000015312", "ENSMUSG00000052684", "ENSMUSG00000026031", "ENSMUSG00000015837", "ENSMUSG00000020400", "ENSMUSG00000028035", "ENSMUSG00000020423", "…	HALLMARK	HALLMARK TNFA SIGNALING VIA NFKB	0.00437816	18
	ENSMUSG00000000223	2.61658	4.57879	1.86401	2.45642	0.0140327	0.0675121	Drp2			ENSMUSG00000000278	97.1443	-0.0534144	0.192958	-0.276819	0.781919	0.937517	Scpep1			19	HALLMARK_IL2_STAT5_SIGNALING	3.13098e-26	1.32672	0.553695	2.37379	122	c("ENSMUSG00000026069", "ENSMUSG00000030530", "ENSMUSG00000030103", "ENSMUSG00000019916", "ENSMUSG00000030208", "ENSMUSG00000000628", "ENSMUSG00000003153", "ENSMUSG00000026009", "ENSMUSG00000026011", "ENSMUSG00000029075", "ENSMUSG00000001156", "ENSMUSG00000005087", "ENSMUSG00000020009", "ENSMUSG00000028965", "ENSMUSG00000024399", "ENSMUSG00000068923", "ENSMUSG00000028268", "ENSMUSG00000038650", "…	HALLMARK	HALLMARK IL2 STAT5 SIGNALING	2.91017e-24	19
	ENSMUSG00000000244	154.096	-1.95373	0.377866	-5.17041	2.33577e-07	6.7673e-06	Tspan32			ENSMUSG00000000282	152.328	-0.155254	0.153621	-1.01063	0.312193	0.685594	Mnt
	ENSMUSG00000000247	1.47301	3.74863	2.2224	1.68675	0.0916513	0.250115	Lhx2			ENSMUSG00000000290	4367.44	0.168939	0.106431	1.58732	0.11244	0.434952	Itgb2
	ENSMUSG00000000253	11.9392	-5.66862	2.76849	-2.04755	0.040604	0.143553	Gmpr			ENSMUSG00000000295	83.5535	-0.135305	0.19473	-0.694835	0.487158	0.814529	Hddc2
	ENSMUSG00000000266	2.2702	1.48146	1.86187	0.795684	0.426215	0.628164	Mid2			ENSMUSG00000000326	64.48	0.0438392	0.221881	0.19758	0.843374	0.956937	Comt
	ENSMUSG00000000275	656.12	-0.483585	0.295308	-1.63756	0.101513	0.266525	Trim25			ENSMUSG00000000339	174.303	-0.154028	0.176092	-0.874703	0.381736	0.743942	Rtca
	ENSMUSG00000000276	68.3477	-0.413155	0.726538	-0.568663	0.569585	0.74394	Dgke			ENSMUSG00000000340	79.1821	-0.170418	0.212783	-0.800899	0.42319	0.769926	Dbt
	ENSMUSG00000000278	70.2937	1.34562	1.42	0.947615	0.343326	0.548465	Scpep1			ENSMUSG00000000346	611.606	-0.0328482	0.106942	-0.30716	0.758722	0.930672	Dazap2
	ENSMUSG00000000282	257.424	-1.44257	0.471647	-3.05859	0.00222383	0.0163555	Mnt			ENSMUSG00000000355	63.0595	-0.22479	0.248578	-0.904305	0.365834	0.73217	Mcts1
	ENSMUSG00000000290	4181.39	0.409072	0.200352	2.04177	0.0411742	0.144951	Itgb2			ENSMUSG00000000374	348.818	0.129436	0.112009	1.15558	0.247853	0.621046	Trappc10
	ENSMUSG00000000295	107.003	-0.797698	0.67623	-1.17962	0.23815	0.445464	Hddc2			ENSMUSG00000000378	270.257	-0.187235	0.15455	-1.21149	0.225709	0.595306	Ccm2
	ENSMUSG00000000303	67.059	-5.22905	1.43162	-3.65255	0.000259645	0.0028458	Cdh1			ENSMUSG00000000384	140.816	-0.198366	0.202153	-0.981264	0.326462	0.69627	Tbrg4
	ENSMUSG00000000339	163.284	0.0952019	0.947485	0.100479	0.919964	0.961026	Rtca			ENSMUSG00000000386	140.583	0.351286	0.231179	1.51954	0.128626	0.463377	Mx1
	ENSMUSG00000000340	63.9369	0.576878	1.3282	0.434331	0.664048	0.810297	Dbt			ENSMUSG00000000399	279.256	-0.0769266	0.129673	-0.593235	0.553024	0.845485	Ndufa9
	ENSMUSG00000000346	582.072	0.187356	0.35835	0.522829	0.601093	0.767982	Dazap2			ENSMUSG00000000409	2528.16	0.00907118	0.0812709	0.111617	0.911127	0.976341	Lck
	ENSMUSG00000000355	48.8331	0.710672	0.57945	1.22646	0.220026	0.426862	Mcts1			ENSMUSG00000000420	760.55	-0.0516994	0.0832242	-0.621207	0.534464	0.836988	Galnt1
	ENSMUSG00000000374	337.831	0.312766	0.391672	0.798539	0.424558	0.626717	Trappc10			ENSMUSG00000000439	156.694	-0.194254	0.198384	-0.979182	0.32749	0.69714	Mkrn2
	ENSMUSG00000000378	260.378	-0.0615237	0.361173	-0.170344	0.86474	0.933057	Ccm2			ENSMUSG00000000441	336.701	-0.00895194	0.107985	-0.0829001	0.933931	0.982663	Raf1
	ENSMUSG00000000384	136.598	-0.0980442	0.402237	-0.243747	0.807427	0.899995	Tbrg4			ENSMUSG00000000486	1648.35	-0.11242	0.0683268	-1.64533	0.0999018	0.412331	Septin1
	ENSMUSG00000000386	176.978	-0.287779	0.964294	-0.298435	0.765371	0.874385	Mx1			ENSMUSG00000000489	13.9135	-0.487627	0.589153	-0.827675	0.407855	0.760529	Pdgfb
	ENSMUSG00000000399	221.798	0.830061	0.485814	1.7086	0.087525	0.243038	Ndufa9			ENSMUSG00000000531	19.7516	0.214286	0.427265	0.50153	0.615998	0.874913	Tamalin
	ENSMUSG00000000409	2580.28	-0.00634869	0.113481	-0.0559449	0.955386	0.977911	Lck			ENSMUSG00000000532	31.3629	-0.685211	0.319822	-2.14247	0.0321554	0.223028	Acvr1b
	ENSMUSG00000000411	2.58961	-4.5299	3.20925	-1.41152	0.158093	0.351835	Tssk3			ENSMUSG00000000538	29.1506	0.11868	0.31427	0.377637	0.7057	0.913956	Tom1l2
	ENSMUSG00000000420	721.03	0.172251	0.132608	1.29895	0.193962	0.397431	Galnt1			ENSMUSG00000000561	98.8386	-0.40914	0.205745	-1.98857	0.0467483	0.27017	Wdr77
	ENSMUSG00000000439	163.112	-0.309639	0.456872	-0.677736	0.497939	0.688906	Mkrn2			ENSMUSG00000000563	906.229	-0.124464	0.0845435	-1.47219	0.140969	0.482991	Atp5pb
	ENSMUSG00000000441	430.22	-0.651053	0.34746	-1.87375	0.0609652	0.191523	Raf1			ENSMUSG00000000568	2299.63	-0.419815	0.103484	-4.05682	4.97457e-05	0.00262069	Hnrnpd
	ENSMUSG00000000486	1643.16	-0.0623021	0.170404	-0.365614	0.714653	0.842835	Septin1			ENSMUSG00000000579	18.109	0.346948	0.494792	0.701199	0.483179	0.812107	Dynlt1c
	ENSMUSG00000000489	15.5433	-0.786884	1.175	-0.669686	0.503058	0.69334	Pdgfb			ENSMUSG00000000581	63.139	-0.156374	0.247206	-0.632565	0.527018	0.834825	C1d
	ENSMUSG00000000530	5.48	-2.49713	1.88052	-1.32789	0.184215	0.384696	Acvrl1			ENSMUSG00000000594	343.547	0.581185	0.160342	3.62465	0.000289355	0.00981115	Gm2a
	ENSMUSG00000000532	30.8536	-0.654204	0.457222	-1.43082	0.152481	0.345642	Acvr1b			ENSMUSG00000000600	285.42	0.356269	0.16354	2.17849	0.0293695	0.211178	Krit1
	ENSMUSG00000000538	60.7692	-1.7106	0.979357	-1.74665	0.0806973	0.23117	Tom1l2			ENSMUSG00000000605	233.861	0.100911	0.166712	0.6053	0.54498	0.841564	Clcn4
	ENSMUSG00000000552	16.082	-2.5242	1.1948	-2.11266	0.0346303	0.128214	Zfp385a			ENSMUSG00000000627	166.481	1.24891	0.217338	5.74641	9.11571e-09	2.11302e-06	Sema4f
	ENSMUSG00000000555	1.71031	3.96588	2.72982	1.4528	0.14628	0.336966	Itga5			ENSMUSG00000000628	367.367	1.03376	0.162261	6.37099	1.87811e-10	7.04237e-08	Hk2
	ENSMUSG00000000561	87.9519	-0.0383145	1.00483	-0.0381303	0.969584	0.984468	Wdr77			ENSMUSG00000000631	691.063	0.066328	0.115709	0.573231	0.566488	0.850567	Myo18a
	ENSMUSG00000000563	772.431	0.463923	0.221613	2.09339	0.036314	0.132352	Atp5pb			ENSMUSG00000000673	72.078	0.159877	0.269137	0.594037	0.552487	0.845221	Haao
	ENSMUSG00000000568	2003.33	-0.0117524	0.19273	-0.0609785	0.951376	0.975494	Hnrnpd			ENSMUSG00000000682	1044.37	-0.120663	0.113077	-1.06709	0.285932	0.657411	Cd52
	ENSMUSG00000000579	16.5415	0.846218	1.70122	0.497417	0.618895	0.780789	Dynlt1c			ENSMUSG00000000686	18.3191	0.645225	0.487535	1.32344	0.185688	0.544667	Abhd15
	ENSMUSG00000000581	51.1163	0.601122	1.29237	0.46513	0.641838	0.795409	C1d			ENSMUSG00000000708	162.886	0.204469	0.169673	1.20508	0.228174	0.597682	Kat2b
	ENSMUSG00000000594	433.533	-0.106673	0.327344	-0.325873	0.74452	0.861176	Gm2a			ENSMUSG00000000711	149.08	-0.118763	0.158095	-0.751217	0.452522	0.791495	Rab5b
	ENSMUSG00000000600	320.858	0.0669092	0.216514	0.309029	0.7573	0.869904	Krit1			ENSMUSG00000000732	102.223	-0.518669	0.188538	-2.75101	0.00594117	0.0797305	Icosl
	ENSMUSG00000000605	328.837	-0.82126	0.409209	-2.00695	0.0447555	0.154049	Clcn4			ENSMUSG00000000738	360.884	0.0110749	0.121527	0.091131	0.927388	0.981022	Spg7
	ENSMUSG00000000627	236.174	0.0614339	0.788026	0.0779593	0.93786	0.968588	Sema4f			ENSMUSG00000000740	2561.92	-0.0601	0.0962487	-0.624424	0.532349	0.83622	Rpl13
	ENSMUSG00000000628	334.113	1.98606	0.936465	2.12081	0.0339379	0.126662	Hk2			ENSMUSG00000000743	132.923	0.199822	0.20084	0.994931	0.31977	0.691824	Chmp1a
	ENSMUSG00000000631	924.714	-0.716491	0.171499	-4.17781	2.94332e-05	0.000455248	Myo18a			ENSMUSG00000000751	1323.33	-0.0206102	0.082549	-0.249673	0.80284	0.943824	Rpa1
	ENSMUSG00000000682	940.071	0.265215	0.350666	0.756317	0.449459	0.648027	Cd52			ENSMUSG00000000759	313.826	-0.0559567	0.137137	-0.408036	0.683247	0.906328	Tubgcp3
	ENSMUSG00000000686	21.4305	0.184605	1.14345	0.161445	0.871743	0.937059	Abhd15			ENSMUSG00000000776	113.724	-0.779618	0.241148	-3.23295	0.00122521	0.0275488	Polr3d
	ENSMUSG00000000708	184.181	-0.1175	0.411487	-0.285549	0.775223	0.880344	Kat2b			ENSMUSG00000000782	812.767	-0.491605	0.423616	-1.1605	0.245846	0.618814	Tcf7
	ENSMUSG00000000711	125.689	0.511517	0.405969	1.25999	0.207673	0.414317	Rab5b			ENSMUSG00000000787	2031.41	-0.179951	0.102642	-1.75319	0.0795686	0.364352	Ddx3x
	ENSMUSG00000000732	103.582	-0.547112	0.446677	-1.22485	0.220632	0.42741	Icosl			ENSMUSG00000000791	216.033	0.360734	0.172432	2.09204	0.0364354	0.235675	Il12rb1
	ENSMUSG00000000738	363.536	0.0420548	0.223966	0.187773	0.851055	0.925067	Spg7			ENSMUSG00000000804	167.81	0.0864717	0.175494	0.492732	0.622202	0.877809	Usp32
	ENSMUSG00000000740	2550.23	-0.00571987	0.152057	-0.0376166	0.969993	0.984612	Rpl13			ENSMUSG00000000811	6.69842	-1.82035	0.776293	-2.34493	0.0190306	0.163332	Txnrd3
	ENSMUSG00000000743	122.531	0.578043	0.423055	1.36635	0.171828	0.369515	Chmp1a			ENSMUSG00000000817	268.632	0.330228	0.159167	2.07472	0.0380125	0.239675	Fasl
	ENSMUSG00000000751	1175.13	0.455063	0.322695	1.4102	0.158482	0.352402	Rpa1			ENSMUSG00000000823	97.5931	-0.64856	0.245996	-2.63647	0.00837744	0.0978377	Zfp512b
	ENSMUSG00000000759	227.827	1.36358	0.327878	4.1588	3.19928e-05	0.000486716	Tubgcp3			ENSMUSG00000000826	401.472	0.0826505	0.101714	0.812575	0.416462	0.764723	Dnajc5
	ENSMUSG00000000776	94.9928	-0.35147	0.953991	-0.368421	0.712559	0.841562	Polr3d			ENSMUSG00000000827	141.006	0.26547	0.156652	1.69464	0.0901431	0.389307	Tpd52l2
	ENSMUSG00000000782	1979.24	-2.38557	0.287085	-8.30964	9.59924e-17	1.99071e-14	Tcf7			ENSMUSG00000000838	910.241	-0.0740537	0.0974063	-0.760255	0.447102	0.786547	Fmr1
	ENSMUSG00000000787	1955.29	-0.0383903	0.206455	-0.18595	0.852484	0.925858	Ddx3x			ENSMUSG00000000861	23.687	-1.56857	0.435273	-3.60365	0.000313782	0.0103637	Bcl11a
	ENSMUSG00000000791	201.946	0.777459	0.982839	0.791034	0.428924	0.630737	Il12rb1			ENSMUSG00000000876	20.1326	0.162222	0.387739	0.418378	0.675671	0.903181	Pxmp4
	ENSMUSG00000000804	211.71	-0.566733	0.233091	-2.43138	0.0150415	0.071192	Usp32			ENSMUSG00000000881	19.8027	0.16084	0.407504	0.394695	0.693068	0.910319	Dlg3
	ENSMUSG00000000817	214.846	1.56622	0.856109	1.82946	0.0673305	0.204814	Fasl			ENSMUSG00000000884	10.6358	-0.586258	0.536815	-1.0921	0.274787	0.647553	Gnb1l
	ENSMUSG00000000823	154.459	-1.6973	0.318972	-5.32115	1.03114e-07	3.26998e-06	Zfp512b			ENSMUSG00000000902	329.73	0.0250721	0.109795	0.228354	0.819371	0.949651	Smarcb1
	ENSMUSG00000000826	389.485	0.254723	0.52982	0.480772	0.630678	0.788851	Dnajc5			ENSMUSG00000000915	1230.01	0.751754	0.130422	5.76402	8.21349e-09	1.93914e-06	Hip1r
	ENSMUSG00000000827	130.81	0.649716	0.767569	0.846459	0.397297	0.601625	Tpd52l2			ENSMUSG00000000916	73.078	-0.445904	0.232541	-1.91753	0.0551705	0.296031	Nsun5
	ENSMUSG00000000838	820.708	0.326176	0.187861	1.73626	0.0825173	0.234461	Fmr1			ENSMUSG00000000934	33.5339	-1.15577	0.38708	-2.98588	0.00282763	0.0483237	Top1mt
	ENSMUSG00000000861	176.68	-5.02064	0.482633	-10.4026	2.4125e-25	1.58431e-22	Bcl11a			ENSMUSG00000000957	11.1014	1.58719	0.80294	1.97672	0.0480729	0.274958	Mmp14
	ENSMUSG00000000876	29.2212	-0.891887	1.40506	-0.63477	0.525579	0.710067	Pxmp4			ENSMUSG00000000959	168.692	0.142813	0.168701	0.846547	0.397247	0.75318	Oxa1l
	ENSMUSG00000000881	36.6265	-1.40864	0.995345	-1.41523	0.157002	0.350886	Dlg3			ENSMUSG00000000976	164.051	-0.0226526	0.176797	-0.128128	0.898048	0.972745	Heatr6
	ENSMUSG00000000884	5.41115	2.45588	1.56978	1.56447	0.117707	0.293915	Gnb1l			ENSMUSG00000000982	14.4574	0.582175	0.625759	0.93035	0.35219	0.719793	Ccl3
	ENSMUSG00000000901	1.24711	3.50952	3.2513	1.07942	0.280401	0.485435	Mmp11			ENSMUSG00000001016	284.472	-0.184689	0.133478	-1.38367	0.166461	0.518764	Ilf2
	ENSMUSG00000000902	330.905	0.0788334	0.185236	0.425583	0.670411	0.814676	Smarcb1			ENSMUSG00000001017	405.327	-0.0682663	0.117776	-0.579628	0.562165	0.8484	Chtop
	ENSMUSG00000000915	1214.51	1.02886	0.175037	5.87798	4.15303e-09	1.81531e-07	Hip1r			ENSMUSG00000001018	49.0436	0.194013	0.256156	0.757402	0.448809	0.788136	Snapin
	ENSMUSG00000000916	92.8576	-1.07769	1.27039	-0.848317	0.396262	0.600584	Nsun5			ENSMUSG00000001020	475.445	0.00855758	0.338205	0.0253029	0.979813	0.993922	S100a4
	ENSMUSG00000000934	45.763	-1.86623	1.02926	-1.81317	0.0698057	0.209563	Top1mt			ENSMUSG00000001025	673.755	0.0273063	0.302771	0.090188	0.928138	0.981299	S100a6
	ENSMUSG00000000957	27.5973	-1.27236	1.6253	-0.782849	0.433716	0.634943	Mmp14			ENSMUSG00000001029	74.0539	-0.0972011	0.243766	-0.398748	0.690079	0.910088	Icam2
	ENSMUSG00000000958	4.00583	-0.266533	2.03033	-0.131276	0.895557	0.949474	Slc7a7			ENSMUSG00000001034	83.7389	0.0850043	0.212749	0.399553	0.689486	0.909776	Mapk7
	ENSMUSG00000000959	189.764	-0.175721	0.26782	-0.656117	0.511749	0.699853	Oxa1l			ENSMUSG00000001036	8.27427	0.548602	0.807697	0.679218	0.497	0.821141	Epn2
	ENSMUSG00000000976	182.014	-0.278819	0.463868	-0.601073	0.547791	0.726929	Heatr6			ENSMUSG00000001052	430.358	-0.104432	0.0953636	-1.09509	0.273477	0.647159	Sec24b
	ENSMUSG00000000982	18.0025	-0.17153	1.24418	-0.137866	0.890347	0.947518	Ccl3			ENSMUSG00000001053	98.36	0.507936	0.199016	2.55224	0.0107032	0.113903	N4bp3
	ENSMUSG00000001016	249.41	0.270199	0.462613	0.58407	0.559173	0.735905	Ilf2			ENSMUSG00000001054	116.504	0.144058	0.174223	0.826856	0.408319	0.760563	Rmnd5b
	ENSMUSG00000001017	442.086	-0.287996	0.453387	-0.635209	0.525292	0.709764	Chtop			ENSMUSG00000001056	266.294	-0.347701	0.16195	-2.14697	0.0317958	0.221723	Nhp2
	ENSMUSG00000001018	65.1249	-0.622651	0.47429	-1.31281	0.189248	0.391449	Snapin			ENSMUSG00000001062	50.2484	-0.352037	0.269118	-1.30811	0.190834	0.551545	Vps9d1
	ENSMUSG00000001020	351.393	1.39062	0.456722	3.04477	0.00232855	0.0169594	S100a4			ENSMUSG00000001065	65.9715	0.147206	0.267216	0.550887	0.581711	0.857594	Zfp276
	ENSMUSG00000001025	563.128	0.770363	0.468829	1.64316	0.100349	0.264305	S100a6			ENSMUSG00000001082	57.4811	-0.131757	0.22612	-0.582687	0.560104	0.8484	Mfsd10
	ENSMUSG00000001029	73.6866	-0.0609359	0.601715	-0.10127	0.919336	0.961026	Icam2			ENSMUSG00000001089	156.334	-0.164777	0.162945	-1.01124	0.311899	0.685288	Luzp1
	ENSMUSG00000001034	86.2071	0.0582768	0.980164	0.0594562	0.952589	0.975996	Mapk7			ENSMUSG00000001098	238.389	0.159115	0.142357	1.11772	0.263688	0.638047	Kctd10
	ENSMUSG00000001036	5.24518	5.58151	1.66718	3.34788	0.000814337	0.00721054	Epn2			ENSMUSG00000001100	84.3549	-0.000290885	0.227727	-0.00127734	0.998981	0.999709	Poldip2
	ENSMUSG00000001039	1.54743	3.82061	2.70803	1.41084	0.158291	0.352078	B9d1			ENSMUSG00000001105	120.301	0.0106975	0.16785	0.0637325	0.949183	0.985964	Ift20
	ENSMUSG00000001052	452.603	-0.214875	0.44595	-0.481837	0.629922	0.78839	Sec24b			ENSMUSG00000001123	264.924	-0.141142	0.130895	-1.07829	0.280905	0.654193	Lgals9
	ENSMUSG00000001053	106.086	0.345091	0.997875	0.345826	0.729473	0.85171	N4bp3			ENSMUSG00000001127	175.483	0.0468976	0.169612	0.276498	0.782165	0.937517	Araf
	ENSMUSG00000001054	150.405	-0.58758	0.518315	-1.13363	0.256948	0.463205	Rmnd5b			ENSMUSG00000001134	31.8819	0.106122	0.416477	0.254809	0.79887	0.942956	Uxt
	ENSMUSG00000001056	182.725	1.07315	0.583721	1.83847	0.0659935	0.202308	Nhp2			ENSMUSG00000001138	69.2094	-0.176501	0.214474	-0.82295	0.410536	0.76152	Cnnm3
	ENSMUSG00000001062	75.8189	-1.39006	0.793388	-1.75206	0.079764	0.229272	Vps9d1			ENSMUSG00000001143	33.0348	0.319959	0.339405	0.942707	0.345831	0.715007	Lman2l
	ENSMUSG00000001065	65.1028	0.290367	0.603998	0.480742	0.6307	0.788851	Zfp276			ENSMUSG00000001150	549.358	-0.00663159	0.0975111	-0.0680085	0.945779	0.984948	Mcm3ap
	ENSMUSG00000001082	68.5313	-0.565068	1.12373	-0.502849	0.615071	0.777623	Mfsd10			ENSMUSG00000001151	1796.77	-0.0762852	0.0753718	-1.01212	0.311481	0.684932	Pcnt
	ENSMUSG00000001089	169.431	-0.379294	0.702402	-0.539995	0.5892	0.758258	Luzp1			ENSMUSG00000001156	459.648	0.646694	0.134647	4.80288	1.56403e-06	0.000151059	Mxd1
	ENSMUSG00000001098	317.588	-0.636293	0.391008	-1.62731	0.10367	0.270477	Kctd10			ENSMUSG00000001157	145.956	-0.0724966	0.161145	-0.449885	0.652794	0.891638	Gmcl1
	ENSMUSG00000001100	97.7525	-0.413036	0.998035	-0.413849	0.678985	0.819095	Poldip2			ENSMUSG00000001158	280.678	-0.0617724	0.124178	-0.49745	0.618872	0.875695	Snrnp27
	ENSMUSG00000001105	98.6224	0.831276	0.442795	1.87734	0.060472	0.190772	Ift20			ENSMUSG00000001166	26.5943	0.719227	0.391154	1.83873	0.0659549	0.324656	Oas1c
	ENSMUSG00000001120	14.1179	-2.86892	1.56326	-1.83521	0.0664744	0.203355	Pcbp3			ENSMUSG00000001173	30.293	0.217529	0.319846	0.680105	0.496438	0.821103	Ocrl
	ENSMUSG00000001123	248.663	0.0784613	0.467969	0.167663	0.866848	0.934308	Lgals9			ENSMUSG00000001175	5344.47	0.0190079	0.0719403	0.264218	0.791612	0.9403	Calm1
	ENSMUSG00000001127	311.238	-1.39629	0.497338	-2.80753	0.00499225	0.0305675	Araf			ENSMUSG00000001211	675.226	-0.137786	0.115951	-1.18831	0.234711	0.605317	Agpat3
	ENSMUSG00000001134	31.7018	0.208973	0.96514	0.216521	0.828582	0.912104	Uxt			ENSMUSG00000001228	2155.73	-0.180912	0.074196	-2.4383	0.0147566	0.140084	Uhrf1
	ENSMUSG00000001138	106.487	-1.2548	1.22194	-1.02689	0.304471	0.508344	Cnnm3			ENSMUSG00000001229	414.913	0.0746303	0.103636	0.720122	0.47145	0.803214	Dpp9
	ENSMUSG00000001143	73.4031	-1.65877	1.04045	-1.59428	0.110873	0.283426	Lman2l			ENSMUSG00000001247	22.1959	-0.260567	0.518392	-0.502645	0.615214	0.874597	Lsr
	ENSMUSG00000001150	658.693	-0.505746	0.402288	-1.25717	0.20869	0.4154	Mcm3ap			ENSMUSG00000001248	1040.49	0.157486	0.117432	1.34108	0.179894	0.536109	Gramd1a
	ENSMUSG00000001151	1690.32	0.167889	0.217229	0.772866	0.439602	0.639816	Pcnt			ENSMUSG00000001270	24.5803	0.781387	0.438402	1.78235	0.0746915	0.35151	Ckb
	ENSMUSG00000001156	371.957	2.16712	0.319727	6.77804	1.21817e-11	9.41154e-10	Mxd1			ENSMUSG00000001280	964.962	-0.0625455	0.0775321	-0.806704	0.419837	0.766881	Sp1
	ENSMUSG00000001157	127.698	0.399864	0.271485	1.47288	0.140784	0.32936	Gmcl1			ENSMUSG00000001281	2354.83	0.283689	0.123443	2.29815	0.0215535	0.176484	Itgb7
	ENSMUSG00000001158	250.805	0.367382	0.884303	0.415448	0.677814	0.81831	Snrnp27			ENSMUSG00000001285	151.32	0.0203835	0.21316	0.0956256	0.923818	0.979851	Myg1
	ENSMUSG00000001166	39.9783	-0.612898	1.06268	-0.576749	0.564109	0.739554	Oas1c			ENSMUSG00000001288	65.7061	0.188243	0.240371	0.783135	0.433548	0.777726	Rarg
	ENSMUSG00000001173	47.8706	-1.02495	0.72432	-1.41506	0.157052	0.350886	Ocrl			ENSMUSG00000001289	420.355	0.0308916	0.117888	0.262042	0.793289	0.940922	Pfdn5
	ENSMUSG00000001175	4668.37	0.569538	0.242497	2.34864	0.0188422	0.0833956	Calm1			ENSMUSG00000001305	172.718	-0.591539	0.222933	-2.65344	0.00796763	0.0960107	Rrp15
	ENSMUSG00000001211	708.836	-0.257846	0.228945	-1.12624	0.260066	0.465889	Agpat3			ENSMUSG00000001323	34.8552	0.397979	0.297874	1.33606	0.181529	0.537962	Srr
	ENSMUSG00000001227	2.59377	4.5639	2.44491	1.8667	0.061944	0.193595	Sema6b			ENSMUSG00000001348	163.329	1.05733	0.188066	5.62212	1.88625e-08	4.00797e-06	Acp5
	ENSMUSG00000001228	1618.77	0.929696	0.313744	2.96324	0.00304423	0.0207527	Uhrf1			ENSMUSG00000001366	86.2729	-0.0622847	0.213613	-0.291577	0.77061	0.933807	Fbxo9
	ENSMUSG00000001229	442.613	-0.0736275	0.40779	-0.180553	0.856719	0.928024	Dpp9			ENSMUSG00000001376	98.2909	-0.295261	0.275157	-1.07306	0.283243	0.655199	Vps50
	ENSMUSG00000001240	1.78805	4.02743	3.24367	1.24163	0.214373	0.421552	Ramp2			ENSMUSG00000001380	477.932	-0.112722	0.113495	-0.99319	0.320618	0.692242	Hars
	ENSMUSG00000001247	35.7512	-1.42582	0.622746	-2.28957	0.0220465	0.0933571	Lsr			ENSMUSG00000001383	639.93	-0.134161	0.0931944	-1.43958	0.149987	0.494651	Zmat2
	ENSMUSG00000001248	1222.49	-0.278841	0.178223	-1.56456	0.117686	0.293915	Gramd1a			ENSMUSG00000001403	432.738	0.000608071	0.17951	0.0033874	0.997297	0.99969	Ube2c
	ENSMUSG00000001270	42.8647	-0.801553	1.40225	-0.571618	0.567581	0.742561	Ckb			ENSMUSG00000001415	493.922	-0.0337266	0.120693	-0.279442	0.779906	0.936618	Smg5
	ENSMUSG00000001280	1012.49	-0.159386	0.254712	-0.62575	0.531479	0.714958	Sp1			ENSMUSG00000001416	884.577	-0.212726	0.125089	-1.70059	0.0890201	0.387344	Cct3
	ENSMUSG00000001281	2091.7	0.886587	0.237181	3.73801	0.00018548	0.00217186	Itgb7			ENSMUSG00000001418	127.626	0.361289	0.21728	1.66278	0.0963572	0.403037	Glmp
	ENSMUSG00000001285	168.067	-0.298514	0.461208	-0.647244	0.517474	0.703948	Myg1			ENSMUSG00000001419	466.747	0.300469	0.086935	3.45624	0.000547759	0.0152475	Mef2d
	ENSMUSG00000001288	76.7903	-0.217715	0.987128	-0.220554	0.82544	0.910537	Rarg			ENSMUSG00000001424	1063.85	0.200593	0.0888657	2.25727	0.0239915	0.188691	Snd1
	ENSMUSG00000001289	434.124	-0.0380869	0.257439	-0.147945	0.882386	0.943142	Pfdn5			ENSMUSG00000001436	43.8008	-0.373318	0.291607	-1.28021	0.200472	0.564946	Slc19a1
	ENSMUSG00000001305	157.542	-0.360631	0.436933	-0.825367	0.409163	0.612035	Rrp15			ENSMUSG00000001440	2993.17	-0.209228	0.0842861	-2.48236	0.0130515	0.129088	Kpnb1
	ENSMUSG00000001323	29.349	1.36598	1.2595	1.08454	0.278124	0.482861	Srr			ENSMUSG00000001441	230.541	0.257571	0.139005	1.85296	0.0638878	0.319974	Npepps
	ENSMUSG00000001333	3.36357	4.93929	2.45484	2.01206	0.0442135	0.152684	Sync			ENSMUSG00000001444	993.104	0.276148	0.134527	2.05274	0.0400982	0.246011	Tbx21
	ENSMUSG00000001348	213.742	0.179105	0.998451	0.179383	0.857637	0.928571	Acp5			ENSMUSG00000001445	122.52	0.103347	0.198236	0.521336	0.602132	0.868309	Mrpl10
	ENSMUSG00000001349	2.08516	-1.26058	3.1361	-0.401958	0.687715	0.824829	Cnn1			ENSMUSG00000001467	324.764	-0.0280379	0.183121	-0.153111	0.878311	0.968234	Cyp51
	ENSMUSG00000001366	105.885	-0.611121	0.864505	-0.706903	0.479627	0.673803	Fbxo9			ENSMUSG00000001472	791.201	0.273407	0.0882691	3.09743	0.00195209	0.0373594	Tcf25
	ENSMUSG00000001376	109.985	-0.563723	0.428052	-1.31695	0.187856	0.389732	Vps50			ENSMUSG00000001473	22.267	1.60447	0.509636	3.14826	0.00164244	0.0334496	Tubb6
	ENSMUSG00000001380	367.611	0.935465	0.269174	3.47532	0.000510252	0.0049067	Hars			ENSMUSG00000001482	94.4445	-0.0658262	0.226014	-0.291248	0.770861	0.933807	Def8
	ENSMUSG00000001383	660.828	-0.192872	0.203372	-0.948371	0.34294	0.548161	Zmat2			ENSMUSG00000001507	22.0255	0.484036	0.449796	1.07612	0.281872	0.654808	Itga3
	ENSMUSG00000001403	287.26	2.16875	0.321459	6.74659	1.51359e-11	1.15245e-09	Ube2c			ENSMUSG00000001517	876.566	-0.0462895	0.101339	-0.456778	0.647831	0.889329	Foxm1
	ENSMUSG00000001415	501.158	-0.028161	0.31057	-0.0906751	0.927751	0.964149	Smg5			ENSMUSG00000001518	61.7532	-0.612822	0.257199	-2.38267	0.0171874	0.1531	Itfg2
	ENSMUSG00000001416	806.538	0.09866	0.264066	0.373619	0.708688	0.838813	Cct3			ENSMUSG00000001520	11.5771	-0.683839	0.453655	-1.5074	0.131708	0.469299	Nrip2
	ENSMUSG00000001418	130.972	0.393158	0.919164	0.427734	0.668845	0.813829	Glmp			ENSMUSG00000001521	17.3686	0.139985	0.480081	0.291586	0.770603	0.933807	Tulp3
	ENSMUSG00000001419	617.409	-0.49501	0.108203	-4.57481	4.76649e-06	9.40233e-05	Mef2d			ENSMUSG00000001524	43.7984	-0.32946	0.279832	-1.17735	0.239057	0.610036	Gtf2h4
	ENSMUSG00000001420	2.18248	4.31462	1.95757	2.20407	0.0275196	0.109585	Tmem79			ENSMUSG00000001525	9289.32	-0.227527	0.094977	-2.3956	0.016593	0.150352	Tubb5
	ENSMUSG00000001424	981.848	0.598478	0.18459	3.2422	0.00118611	0.00980816	Snd1			ENSMUSG00000001542	36.6039	0.791012	0.305726	2.58732	0.0096725	0.10693	Ell2
	ENSMUSG00000001436	32.5744	0.549821	1.28935	0.426432	0.669793	0.814177	Slc19a1			ENSMUSG00000001552	9.15964	0.686601	0.66325	1.03521	0.300572	0.674528	Jup
	ENSMUSG00000001440	2419.08	0.55062	0.241182	2.283	0.0224302	0.0946257	Kpnb1			ENSMUSG00000001569	358.419	-0.338726	0.106279	-3.18714	0.00143688	0.0304213	Nom1
	ENSMUSG00000001441	207.395	0.7639	0.335714	2.27545	0.022879	0.0958012	Npepps			ENSMUSG00000001576	115.65	-0.41769	0.170859	-2.44464	0.0144996	0.138486	Ergic1
	ENSMUSG00000001444	715.613	2.27561	0.326267	6.97468	3.06578e-12	2.69943e-10	Tbx21			ENSMUSG00000001588	911.379	0.0920702	0.0857577	1.07361	0.282998	0.655112	Acap1
	ENSMUSG00000001445	108.448	0.606225	0.634526	0.955398	0.339377	0.544862	Mrpl10			ENSMUSG00000001627	235.077	-0.270268	0.183742	-1.47091	0.141315	0.482992	Ifrd1
	ENSMUSG00000001467	276.396	0.604089	0.554305	1.08981	0.275796	0.481121	Cyp51			ENSMUSG00000001630	46.4243	0.18943	0.261656	0.723967	0.469086	0.801604	Stk38l
	ENSMUSG00000001472	973.757	-0.309841	0.119981	-2.58242	0.00981113	0.0511184	Tcf25			ENSMUSG00000001632	519.709	-0.144311	0.111338	-1.29615	0.194924	0.557068	Brpf1
	ENSMUSG00000001473	24.9118	1.3621	1.31838	1.03317	0.301527	0.505529	Tubb6			ENSMUSG00000001642	320.045	-0.098613	0.108482	-0.909029	0.363335	0.730412	Akr1b3
	ENSMUSG00000001482	82.3938	0.484262	1.02427	0.472787	0.636365	0.792367	Def8			ENSMUSG00000001663	14.2635	2.01151	0.505468	3.9795	6.90595e-05	0.00337333	Gstt1
	ENSMUSG00000001507	35.4868	-0.775093	1.46007	-0.530862	0.595515	0.763641	Itga3			ENSMUSG00000001665	9.16204	0.70159	0.629967	1.11369	0.26541	0.63904	Gstt3
	ENSMUSG00000001517	632.097	1.40744	0.449053	3.13423	0.00172306	0.0133319	Foxm1			ENSMUSG00000001666	125.374	0.702396	0.213888	3.28394	0.00102365	0.0242125	Ddt
	ENSMUSG00000001518	55.4676	-0.327454	0.992533	-0.329917	0.741462	0.859216	Itfg2			ENSMUSG00000001674	286.053	-0.418887	0.133018	-3.14911	0.00163766	0.0334056	Ddx18
	ENSMUSG00000001520	7.54871	0.773061	1.36733	0.565378	0.571816	0.745485	Nrip2			ENSMUSG00000001687	687.943	0.36146	0.108896	3.31933	0.000902343	0.0221847	Ubl3
	ENSMUSG00000001524	44.6984	-0.406099	1.04551	-0.388423	0.697703	0.831773	Gtf2h4			ENSMUSG00000001700	506.563	0.126417	0.125887	1.00421	0.31528	0.687564	Gramd3
	ENSMUSG00000001525	7409.17	0.58	0.17604	3.29471	0.000985243	0.00846235	Tubb5			ENSMUSG00000001707	82.7417	-0.519803	0.254141	-2.04533	0.0408224	0.248067	Eef1e1
	ENSMUSG00000001542	30.6444	2.34541	1.14977	2.0399	0.0413605	0.14538	Ell2			ENSMUSG00000001729	810.013	-0.0641602	0.0984421	-0.651755	0.514559	0.827958	Akt1
	ENSMUSG00000001552	22.5017	-1.59689	1.47792	-1.0805	0.27992	0.484921	Jup			ENSMUSG00000001741	704.176	0.0860115	0.0954434	0.901177	0.367494	0.733489	Il16
	ENSMUSG00000001555	1.93847	4.14128	2.22297	1.86295	0.0624693	0.194753	Fkbp10			ENSMUSG00000001750	147.499	0.446492	0.178334	2.50368	0.0122908	0.123669	Tcirg1
	ENSMUSG00000001558	1.18871	3.43863	3.25257	1.0572	0.290419	0.495148	Klhl10			ENSMUSG00000001751	22.9232	-0.110204	0.377291	-0.292094	0.770215	0.933807	Naglu
	ENSMUSG00000001569	385.345	-0.543324	0.165015	-3.29258	0.000992717	0.00851974	Nom1			ENSMUSG00000001755	66.3232	0.257083	0.238182	1.07935	0.28043	0.653968	Coasy
	ENSMUSG00000001576	123.127	-0.60969	0.975493	-0.625008	0.531966	0.715385	Ergic1			ENSMUSG00000001767	490.852	-0.134201	0.0993391	-1.35094	0.176716	0.533116	Crnkl1
	ENSMUSG00000001588	1176.26	-0.598724	0.233935	-2.55936	0.0104865	0.0539066	Acap1			ENSMUSG00000001774	327.467	-0.0337128	0.126868	-0.265731	0.790446	0.939785	Chordc1
	ENSMUSG00000001627	203.295	0.221002	0.378811	0.583411	0.559617	0.736158	Ifrd1			ENSMUSG00000001783	548.17	-0.146679	0.120354	-1.21873	0.222945	0.591906	Rtcb
	ENSMUSG00000001630	34.5313	1.69374	0.955158	1.77325	0.0761868	0.222243	Stk38l			ENSMUSG00000001785	189.06	-0.410266	0.185181	-2.21548	0.0267268	0.201383	Pwp1
	ENSMUSG00000001632	453.723	0.363221	0.50546	0.718595	0.472391	0.667625	Brpf1			ENSMUSG00000001786	81.0369	0.0842938	0.242656	0.347379	0.728306	0.921198	Fbxo7
	ENSMUSG00000001642	293.508	0.229306	0.522791	0.438618	0.660938	0.808463	Akr1b3			ENSMUSG00000001794	442.967	0.174112	0.109817	1.58548	0.112858	0.435216	Capns1
	ENSMUSG00000001663	13.069	6.89833	1.30098	5.3024	1.14289e-07	3.57267e-06	Gstt1			ENSMUSG00000001829	198.602	-0.0261939	0.136626	-0.19172	0.847962	0.957426	Clpb
	ENSMUSG00000001665	6.61327	5.91593	1.48169	3.9927	6.53257e-05	0.000896862	Gstt3			ENSMUSG00000001833	1807.44	-0.196517	0.0766333	-2.56438	0.0103361	0.11196	Septin7
	ENSMUSG00000001666	141.524	0.371026	0.624514	0.594103	0.552443	0.730205	Ddt			ENSMUSG00000001844	69.7705	0.0383036	0.209148	0.183141	0.854687	0.960375	Zdhhc4
	ENSMUSG00000001674	286.51	-0.441077	0.23096	-1.90975	0.0561652	0.180989	Ddx18			ENSMUSG00000001847	1350.18	0.159796	0.0787618	2.02885	0.0424736	0.254457	Rac1
	ENSMUSG00000001687	764.678	0.0953894	0.258835	0.368533	0.712476	0.841533	Ubl3			ENSMUSG00000001855	510.473	-0.139044	0.0968087	-1.43628	0.150923	0.496802	Nup214
	ENSMUSG00000001700	557.427	-0.107517	0.189969	-0.565973	0.571412	0.745224	Gramd3			ENSMUSG00000001891	127.935	-0.24105	0.160085	-1.50576	0.132128	0.469742	Ugp2
	ENSMUSG00000001707	55.5176	0.783232	1.32844	0.589588	0.555467	0.732858	Eef1e1			ENSMUSG00000001909	120.722	-0.405657	0.183252	-2.21365	0.0268528	0.201855	Trmt1
	ENSMUSG00000001729	767.118	0.158652	0.397614	0.399011	0.689885	0.826174	Akt1			ENSMUSG00000001910	883.377	-0.118648	0.078381	-1.51374	0.130092	0.466276	Nacc1
	ENSMUSG00000001741	1017.65	-0.892548	0.190733	-4.67958	2.8747e-06	6.14764e-05	Il16			ENSMUSG00000001911	9.22004	-0.0423227	0.587737	-0.0720096	0.942594	0.983835	Nfix
	ENSMUSG00000001750	207.917	-0.548952	0.487412	-1.12626	0.260056	0.465889	Tcirg1			ENSMUSG00000001918	366.007	-0.00392662	0.125755	-0.0312244	0.975091	0.992876	Slc1a5
	ENSMUSG00000001751	19.0808	0.595788	1.31001	0.454797	0.649255	0.800134	Naglu			ENSMUSG00000001924	1789.71	0.0644042	0.0794883	0.810234	0.417805	0.765968	Uba1
	ENSMUSG00000001755	90.5663	-0.602732	0.661796	-0.910752	0.362426	0.567757	Coasy			ENSMUSG00000001942	50.6025	-0.137324	0.364187	-0.377069	0.706122	0.914037	Siae
	ENSMUSG00000001767	425.866	0.387411	0.272988	1.41915	0.155855	0.34972	Crnkl1			ENSMUSG00000001962	246.597	0.120226	0.143951	0.835189	0.403611	0.758254	Fam50a
	ENSMUSG00000001768	24.5945	-6.66718	2.18597	-3.04999	0.00228849	0.0167606	Rin2			ENSMUSG00000001964	149.834	0.0427061	0.157292	0.271509	0.786	0.938357	Emd
	ENSMUSG00000001774	330.516	-0.0441032	0.385938	-0.114275	0.90902	0.957047	Chordc1			ENSMUSG00000001983	48.5926	-0.362199	0.324478	-1.11625	0.264315	0.638419	Taco1
	ENSMUSG00000001783	526.388	0.00832452	0.1275	0.0652902	0.947943	0.973649	Rtcb			ENSMUSG00000001995	45.8756	-0.575098	0.383184	-1.50084	0.133397	0.472016	Sipa1l2
	ENSMUSG00000001785	132.001	0.853548	0.43984	1.94059	0.0523085	0.172226	Pwp1			ENSMUSG00000001998	144.88	0.0905698	0.185001	0.489564	0.624442	0.87899	Ap4e1
	ENSMUSG00000001786	75.928	0.343901	1.0423	0.329944	0.741442	0.859216	Fbxo7			ENSMUSG00000001999	98.3594	-0.112299	0.165999	-0.676504	0.498721	0.821688	Blvra
	ENSMUSG00000001794	468.763	0.0618327	0.345775	0.178824	0.858076	0.928855	Capns1			ENSMUSG00000002006	7.44761	0.381728	0.570486	0.669128	0.503414	0.82309	Pdzd4
	ENSMUSG00000001829	172.164	0.5424	0.225332	2.40711	0.0160793	0.074647	Clpb			ENSMUSG00000002010	199.637	0.0538805	0.178059	0.302599	0.762195	0.93184	Idh3g
	ENSMUSG00000001833	1752.2	-0.0772583	0.175107	-0.441206	0.659064	0.806868	Septin7			ENSMUSG00000002014	220.399	0.0213661	0.146333	0.14601	0.883914	0.969103	Ssr4
	ENSMUSG00000001844	97.4331	-0.851754	0.979744	-0.869364	0.384648	0.589158	Zdhhc4			ENSMUSG00000002015	292.797	0.116646	0.116357	1.00249	0.316108	0.688242	Bcap31
	ENSMUSG00000001847	1088.24	1.18651	0.192447	6.16537	7.03186e-10	3.70666e-08	Rac1			ENSMUSG00000002017	109.803	-0.185821	0.1771	-1.04925	0.294065	0.666732	Fam98a
	ENSMUSG00000001855	529.34	-0.211415	0.122558	-1.72502	0.0845234	0.238003	Nup214			ENSMUSG00000002028	1998.13	0.117996	0.0928675	1.27058	0.203878	0.568388	Kmt2a
	ENSMUSG00000001864	1.27544	3.54077	3.05202	1.16014	0.245991	0.452827	Aif1l			ENSMUSG00000002031	86.7495	-0.00695868	0.190827	-0.0364659	0.970911	0.99236	Ift46
	ENSMUSG00000001891	119.735	-0.00937643	0.664767	-0.0141048	0.988746	0.993601	Ugp2			ENSMUSG00000002033	2871.11	0.222789	0.081256	2.74182	0.00610994	0.0810568	Cd3g
	ENSMUSG00000001909	110.262	-0.128486	0.209838	-0.612308	0.540334	0.721438	Trmt1			ENSMUSG00000002043	33.9766	1.03493	0.378397	2.73502	0.00623762	0.0822747	Trappc6a
	ENSMUSG00000001910	750.894	0.48703	0.0955801	5.09551	3.47803e-07	9.43497e-06	Nacc1			ENSMUSG00000002052	1283.94	-0.128396	0.0659081	-1.9481	0.0514027	0.284186	Supt6
	ENSMUSG00000001918	451.747	-0.584814	0.368118	-1.58866	0.112138	0.285209	Slc1a5			ENSMUSG00000002055	698.373	-0.000312017	0.138448	-0.00225368	0.998202	0.999709	Spag5
	ENSMUSG00000001924	1646.45	0.431211	0.111989	3.85048	0.000117885	0.0014746	Uba1			ENSMUSG00000002058	54.2734	0.421684	0.251836	1.67444	0.0940446	0.397723	Unc119
	ENSMUSG00000001942	59.735	-0.600099	0.9726	-0.617004	0.537232	0.719176	Siae			ENSMUSG00000002064	70.3389	0.601392	0.273895	2.1957	0.0281134	0.206106	Sdf2
	ENSMUSG00000001962	231.324	0.417013	0.299596	1.39192	0.163947	0.359797	Fam50a			ENSMUSG00000002068	468.975	-0.0253022	0.118088	-0.214266	0.83034	0.953443	Ccne1
	ENSMUSG00000001964	139.811	0.360047	0.46281	0.777957	0.436594	0.637617	Emd			ENSMUSG00000002083	21.602	0.957954	0.458829	2.08783	0.0368136	0.236441	Bbc3
	ENSMUSG00000001983	38.6936	0.446909	1.31422	0.340056	0.733814	0.854057	Taco1			ENSMUSG00000002102	1140.48	0.0167763	0.0837426	0.200332	0.841221	0.956529	Psmc3
	ENSMUSG00000001986	27.074	-6.06946	0.9302	-6.5249	6.80457e-11	4.52518e-09	Gria3			ENSMUSG00000002103	38.8144	0.53406	0.295684	1.80618	0.0708898	0.341198	Acp2
	ENSMUSG00000001995	38.6343	-0.174594	0.707531	-0.246765	0.80509	0.898611	Sipa1l2			ENSMUSG00000002105	19.8453	-0.242649	0.393906	-0.616008	0.537889	0.839049	Slc39a13
	ENSMUSG00000001998	130.882	0.548888	0.424574	1.2928	0.196081	0.399333	Ap4e1			ENSMUSG00000002107	1223.06	0.147375	0.0724018	2.03551	0.0417998	0.251846	Celf2
	ENSMUSG00000001999	128.409	-0.800231	0.354338	-2.25839	0.0239216	0.0989056	Blvra			ENSMUSG00000002109	93.4495	-0.09565	0.200568	-0.476896	0.633436	0.883151	Ddb2
	ENSMUSG00000002006	44.1941	-3.34272	1.12254	-2.97781	0.00290313	0.0199889	Pdzd4			ENSMUSG00000002129	1100.57	-0.125604	0.0897276	-1.39984	0.161561	0.511737	Sf3a1
	ENSMUSG00000002007	6.81168	-1.26872	1.25685	-1.00945	0.312761	0.516196	Srpk3			ENSMUSG00000002147	549.641	0.0413117	0.110137	0.375094	0.70759	0.914533	Stat6
	ENSMUSG00000002010	150.818	1.3976	0.826789	1.69039	0.0909534	0.248831	Idh3g			ENSMUSG00000002190	10.537	0.513344	0.637187	0.805642	0.420449	0.767293	Clgn
	ENSMUSG00000002012	2.04215	-3.51908	3.21475	-1.09467	0.273662	0.47935	Pnck			ENSMUSG00000002204	12.16	-0.344065	0.529867	-0.649342	0.516117	0.828163	Napsa
	ENSMUSG00000002014	185.779	0.759057	0.390612	1.94325	0.0519857	0.171375	Ssr4			ENSMUSG00000002205	167.293	0.111231	0.162966	0.682539	0.494898	0.81973	Vrk3
	ENSMUSG00000002015	285.42	0.266783	0.597135	0.446772	0.65504	0.804119	Bcap31			ENSMUSG00000002210	131.689	0.223436	0.175789	1.27105	0.203712	0.568388	Smg9
	ENSMUSG00000002017	110.56	-0.183071	1.05164	-0.174082	0.861801	0.931212	Fam98a			ENSMUSG00000002221	589.392	-0.137556	0.0914445	-1.50426	0.132514	0.470068	Paxip1
	ENSMUSG00000002028	2839.52	-0.826072	0.308136	-2.68087	0.00734319	0.0411286	Kmt2a			ENSMUSG00000002222	375.343	0.0511658	0.100078	0.511259	0.60917	0.871388	Rmnd5a
	ENSMUSG00000002031	87.8427	0.0375972	0.758759	0.0495509	0.96048	0.980429	Ift46			ENSMUSG00000002227	135.961	-0.368344	0.177665	-2.07325	0.0381494	0.240045	Mov10
	ENSMUSG00000002033	3430.89	-0.272506	0.160704	-1.6957	0.0899428	0.246924	Cd3g			ENSMUSG00000002228	86.2593	0.0620599	0.207548	0.299015	0.764929	0.932546	Ppm1j
	ENSMUSG00000002043	36.3255	0.978427	0.907162	1.07856	0.280785	0.485886	Trappc6a			ENSMUSG00000002233	22.807	0.0493751	0.380341	0.129818	0.89671	0.972547	Rhoc
	ENSMUSG00000002052	1529.02	-0.595132	0.179848	-3.30908	0.000936023	0.00808365	Supt6			ENSMUSG00000002250	78.833	0.371893	0.208795	1.78114	0.0748895	0.351923	Ppard
	ENSMUSG00000002055	588.149	0.703449	0.427916	1.6439	0.100198	0.263951	Spag5			ENSMUSG00000002257	1291.81	0.0713581	0.0888752	0.802903	0.422031	0.769078	Def6
	ENSMUSG00000002058	92.6579	-1.03911	1.04242	-0.996833	0.318846	0.523417	Unc119			ENSMUSG00000002274	57.5549	-0.605154	0.27043	-2.23775	0.0252374	0.195119	Metrn
	ENSMUSG00000002064	54.5563	2.6331	0.732305	3.59564	0.000323599	0.0034161	Sdf2			ENSMUSG00000002279	69.7836	-0.0256598	0.254665	-0.100759	0.919742	0.979079	Lmf1
	ENSMUSG00000002068	376.251	0.891094	0.426728	2.0882	0.0367794	0.133444	Ccne1			ENSMUSG00000002280	57.0195	-0.261751	0.278325	-0.940448	0.346988	0.715817	Ciao3
	ENSMUSG00000002083	63.3192	-1.87764	0.788005	-2.38277	0.0171828	0.0782035	Bbc3			ENSMUSG00000002289	22.6696	0.398323	0.398664	0.999146	0.317724	0.68971	Angptl4
	ENSMUSG00000002102	1012.08	0.512064	0.181324	2.82402	0.0047425	0.0293239	Psmc3			ENSMUSG00000002297	516.333	-0.186327	0.105577	-1.76485	0.0775895	0.358753	Dbf4
	ENSMUSG00000002103	62.2748	-0.900728	0.493111	-1.82662	0.0677565	0.205605	Acp2			ENSMUSG00000002307	384.728	-0.0650664	0.117023	-0.556013	0.578202	0.855973	Daxx
	ENSMUSG00000002105	12.7707	1.88559	1.38598	1.36047	0.173682	0.371895	Slc39a13			ENSMUSG00000002308	8.53958	-0.720438	0.665004	-1.08336	0.278649	0.651596	Cd320
	ENSMUSG00000002107	1287.91	0.0529975	0.135688	0.390584	0.696105	0.830594	Celf2			ENSMUSG00000002319	112.711	-0.578648	0.229813	-2.51791	0.0118054	0.120326	Ipo4
	ENSMUSG00000002108	2.9005	-0.871723	2.08717	-0.417657	0.676198	0.817109	Nr1h3			ENSMUSG00000002320	347.625	0.115703	0.106402	1.08741	0.276854	0.649901	Tm9sf1
	ENSMUSG00000002109	140.768	-1.15152	0.521706	-2.20722	0.0272986	0.10887	Ddb2			ENSMUSG00000002325	366.527	-0.100143	0.146224	-0.684857	0.493434	0.818543	Irf9
	ENSMUSG00000002111	28.285	-4.49477	1.82973	-2.45651	0.0140292	0.0675121	Spi1			ENSMUSG00000002326	96.9028	-0.16449	0.247555	-0.664459	0.506396	0.824147	Gmpr2
	ENSMUSG00000002129	1018.39	0.156632	0.183256	0.854717	0.392708	0.597151	Sf3a1			ENSMUSG00000002329	141.77	0.0385567	0.192914	0.199864	0.841587	0.956529	Mdp1
	ENSMUSG00000002147	723.679	-0.698808	0.173095	-4.03714	5.41057e-05	0.000761392	Stat6			ENSMUSG00000002332	129.916	0.41393	0.181088	2.2858	0.0222659	0.181154	Dhrs1
	ENSMUSG00000002190	7.61919	3.44579	1.40338	2.45534	0.014075	0.0676399	Clgn			ENSMUSG00000002342	49.1474	-0.0150231	0.236352	-0.0635623	0.949319	0.985964	Tmem161a
	ENSMUSG00000002204	32.4372	-2.52231	0.951066	-2.65209	0.00799963	0.0438852	Napsa			ENSMUSG00000002343	24.9395	-0.726443	0.387488	-1.87475	0.0608274	0.313202	Armc6
	ENSMUSG00000002205	148.43	0.622265	0.537898	1.15685	0.247336	0.454219	Vrk3			ENSMUSG00000002345	93.5608	-0.185423	0.207003	-0.895749	0.370387	0.73605	Borcs8
	ENSMUSG00000002210	159.381	-0.27357	0.317962	-0.860386	0.389576	0.593936	Smg9			ENSMUSG00000002346	13.6504	0.34521	0.561101	0.615238	0.538398	0.839243	Slc25a42
	ENSMUSG00000002221	562.648	0.040647	0.295077	0.13775	0.890438	0.947518	Paxip1			ENSMUSG00000002365	147.12	0.061638	0.188006	0.327852	0.743024	0.92544	Snx9
	ENSMUSG00000002222	484.948	-0.641183	0.445404	-1.43955	0.149994	0.342318	Rmnd5a			ENSMUSG00000002372	332.676	-0.303915	0.115249	-2.63703	0.00836354	0.0978377	Ranbp3
	ENSMUSG00000002227	151.851	-0.687804	0.402415	-1.70919	0.0874158	0.24282	Mov10			ENSMUSG00000002379	151.258	0.066754	0.177006	0.377129	0.706078	0.914037	Ndufa11
	ENSMUSG00000002228	77.0423	0.587101	1.08314	0.542034	0.587795	0.757292	Ppm1j			ENSMUSG00000002393	15.2542	-0.0919644	0.423121	-0.217348	0.827937	0.953081	Nr2f6
	ENSMUSG00000002233	15.9702	1.91217	1.60414	1.19202	0.233255	0.440308	Rhoc			ENSMUSG00000002395	279.958	-0.111548	0.143622	-0.776679	0.437348	0.780096	Use1
	ENSMUSG00000002249	3.49944	4.99523	1.77091	2.82071	0.00479181	0.0295873	Tead3			ENSMUSG00000002396	65.839	0.220919	0.257136	0.859151	0.390257	0.749306	Ocel1
	ENSMUSG00000002250	77.6952	0.539399	0.657159	0.820805	0.411757	0.614265	Ppard			ENSMUSG00000002409	20.4529	0.615746	0.398375	1.54564	0.12219	0.450233	Dyrk1b
	ENSMUSG00000002257	1355.81	-0.0211202	0.206113	-0.102469	0.918384	0.961026	Def6			ENSMUSG00000002413	161.685	0.123943	0.145171	0.853769	0.393233	0.751417	Braf
	ENSMUSG00000002274	54.8759	-0.523444	0.986286	-0.530723	0.595611	0.763702	Metrn			ENSMUSG00000002416	53.0626	-0.0375211	0.238869	-0.157078	0.875183	0.967238	Ndufb2
	ENSMUSG00000002279	73.3173	-0.160289	0.768378	-0.208607	0.834755	0.915096	Lmf1			ENSMUSG00000002428	438.521	0.108173	0.110355	0.980227	0.326974	0.696391	Hltf
	ENSMUSG00000002280	69.0835	-0.73353	1.0311	-0.711408	0.476832	0.671672	Ciao3			ENSMUSG00000002455	584.593	-0.245821	0.0964245	-2.54937	0.0107919	0.114369	Prpf6
	ENSMUSG00000002289	20.5093	0.895668	1.67909	0.533423	0.593741	0.762296	Angptl4			ENSMUSG00000002458	292.055	-0.261206	0.138616	-1.88438	0.0595135	0.309093	Rgs19
	ENSMUSG00000002307	417.451	-0.273452	0.519586	-0.526289	0.598687	0.765902	Daxx			ENSMUSG00000002477	637.625	-0.172769	0.121693	-1.41971	0.155692	0.50431	Snrpd1
	ENSMUSG00000002308	3.65649	5.06164	1.87889	2.69395	0.00706104	0.0399458	Cd320			ENSMUSG00000002486	131.495	-0.0734697	0.179925	-0.408334	0.683028	0.90628	Tchp
	ENSMUSG00000002319	122.379	-0.815083	0.664011	-1.22751	0.219629	0.42667	Ipo4			ENSMUSG00000002489	168.644	0.102054	0.180756	0.564595	0.572349	0.851627	Tiam1
	ENSMUSG00000002320	426.145	-0.440008	0.455573	-0.965835	0.334127	0.539733	Tm9sf1			ENSMUSG00000002496	237.332	0.0514249	0.132758	0.387359	0.698491	0.910995	Tsc2
	ENSMUSG00000002325	401.696	-0.347934	0.149934	-2.32057	0.0203099	0.0879223	Irf9			ENSMUSG00000002524	804.436	-0.165343	0.0910476	-1.816	0.0693696	0.336527	Puf60
	ENSMUSG00000002326	98.7349	-0.19394	1.00949	-0.192116	0.847651	0.922831	Gmpr2			ENSMUSG00000002546	628.842	0.179035	0.0991054	1.80651	0.0708389	0.341198	Golga2
	ENSMUSG00000002329	205.14	-0.912941	0.301607	-3.02692	0.00247058	0.0177722	Mdp1			ENSMUSG00000002550	142.501	-0.011383	0.160131	-0.0710856	0.94333	0.983835	Uck1
	ENSMUSG00000002332	144.019	0.151095	0.276652	0.546157	0.584958	0.755759	Dhrs1			ENSMUSG00000002578	26.3521	0.877144	0.468464	1.87239	0.0611533	0.314009	Ikzf4
	ENSMUSG00000002342	77.1836	-1.18699	1.09445	-1.08456	0.278117	0.482861	Tmem161a			ENSMUSG00000002580	71.0247	0.180737	0.242723	0.744625	0.456498	0.79365	Mien1
	ENSMUSG00000002345	148.574	-1.35893	0.728591	-1.86515	0.0621606	0.194079	Borcs8			ENSMUSG00000002602	42.7281	0.45579	0.340517	1.33852	0.180726	0.537225	Axl
	ENSMUSG00000002346	27.817	-1.49776	0.667833	-2.24272	0.0249146	0.101672	Slc25a42			ENSMUSG00000002603	475.783	-0.0114695	0.113254	-0.101272	0.919334	0.978935	Tgfb1
	ENSMUSG00000002365	214.809	-0.958137	0.288022	-3.32662	0.000879072	0.00765472	Snx9			ENSMUSG00000002608	176.727	0.14455	0.131425	1.09987	0.271387	0.644545	Ccdc97
	ENSMUSG00000002372	271.96	0.353187	0.511601	0.690357	0.489969	0.682728	Ranbp3			ENSMUSG00000002617	29.5338	0.60746	0.344088	1.76542	0.0774931	0.358624	Zfp40
	ENSMUSG00000002379	131.418	0.702208	1.10072	0.637953	0.523504	0.70854	Ndufa11			ENSMUSG00000002625	179.155	0.202504	0.157838	1.28298	0.199497	0.563321	Akap8l
	ENSMUSG00000002395	369.949	-0.849241	0.222117	-3.82339	0.000131631	0.00161575	Use1			ENSMUSG00000002635	30.8582	-0.239075	0.334259	-0.715238	0.474462	0.80595	Pdcd2l
	ENSMUSG00000002396	78.3886	-0.320505	1.36255	-0.235224	0.814035	0.903903	Ocel1			ENSMUSG00000002658	830.024	-0.0714896	0.103944	-0.687768	0.491599	0.817076	Gtf2f1
	ENSMUSG00000002409	44.134	-1.4045	0.520235	-2.69974	0.00693931	0.0394982	Dyrk1b			ENSMUSG00000002660	52.2167	-0.110809	0.277866	-0.398786	0.690051	0.910088	Clpp
	ENSMUSG00000002413	275.812	-1.24806	0.14839	-8.41064	4.07768e-17	9.5923e-15	Braf			ENSMUSG00000002668	378.194	0.303703	0.135992	2.23324	0.0255332	0.196014	Dennd1c
	ENSMUSG00000002416	61.5893	-0.448932	0.556027	-0.807392	0.419441	0.621885	Ndufb2			ENSMUSG00000002679	23.5064	-0.061566	0.376728	-0.163423	0.870185	0.965316	Med6
	ENSMUSG00000002428	420.512	0.316068	0.294412	1.07356	0.283022	0.487815	Hltf			ENSMUSG00000002699	768.258	-0.00913472	0.10175	-0.0897764	0.928465	0.981299	Lcp2
	ENSMUSG00000002455	564.367	-0.13376	0.143359	-0.933041	0.350799	0.556064	Prpf6			ENSMUSG00000002718	565.18	-0.271126	0.112184	-2.4168	0.0156576	0.145508	Cse1l
	ENSMUSG00000002458	312.122	-0.43626	0.402953	-1.08266	0.278961	0.483686	Rgs19			ENSMUSG00000002728	104.845	-0.14666	0.171708	-0.854127	0.393035	0.751417	Naa20
	ENSMUSG00000002459	1.92698	0.383082	1.65723	0.231158	0.817192	0.905432	Rgs20			ENSMUSG00000002733	108.801	-0.038483	0.227694	-0.169012	0.865788	0.963812	Plekha3
	ENSMUSG00000002477	474.684	0.978478	0.369021	2.65155	0.00801225	0.0439391	Snrpd1			ENSMUSG00000002741	262.112	0.107281	0.114698	0.93533	0.349618	0.719107	Ykt6
	ENSMUSG00000002486	177.308	-0.874424	0.674918	-1.2956	0.195113	0.398349	Tchp			ENSMUSG00000002748	4395.34	-0.157935	0.0623884	-2.53148	0.0113583	0.11747	Baz1b
	ENSMUSG00000002489	247.648	-0.916939	0.416463	-2.20173	0.0276846	0.109964	Tiam1			ENSMUSG00000002763	71.4846	-0.0440314	0.266608	-0.165154	0.868823	0.96461	Pex6
	ENSMUSG00000002496	323.843	-0.798101	0.212581	-3.75433	0.000173808	0.00205814	Tsc2			ENSMUSG00000002767	72.0223	-0.325753	0.230767	-1.41161	0.158065	0.507601	Mrpl2
	ENSMUSG00000002504	4.56242	-1.87432	2.76543	-0.677768	0.497919	0.688906	Nherf2			ENSMUSG00000002768	213.433	-0.175414	0.135189	-1.29755	0.194443	0.556942	Mea1
	ENSMUSG00000002524	699.599	0.344331	0.193766	1.77704	0.0755617	0.22091	Puf60			ENSMUSG00000002778	90.8828	0.383417	0.244708	1.56683	0.117153	0.443596	Kdelr1
	ENSMUSG00000002546	600.918	0.440792	0.349678	1.26057	0.207465	0.414116	Golga2			ENSMUSG00000002781	26.0899	-0.0292763	0.329987	-0.0887194	0.929305	0.981502	Tmem143
	ENSMUSG00000002550	128.924	0.394503	0.43493	0.907048	0.364381	0.569743	Uck1			ENSMUSG00000002797	132.668	0.166076	0.180277	0.921227	0.356932	0.72403	Ggct
	ENSMUSG00000002565	9.54269	-0.956575	1.8869	-0.506955	0.612186	0.775565	Scin			ENSMUSG00000002803	63.7643	-0.134504	0.266975	-0.503808	0.614396	0.874279	Btbd6
	ENSMUSG00000002578	43.065	-0.689224	1.42477	-0.483744	0.628567	0.787633	Ikzf4			ENSMUSG00000002804	21.556	-0.23704	0.367263	-0.645424	0.518652	0.829128	Nudt14
	ENSMUSG00000002580	59.6156	1.01493	0.971629	1.04456	0.296226	0.500721	Mien1			ENSMUSG00000002812	1215.78	0.0681766	0.0881482	0.773432	0.439267	0.781061	Flii
	ENSMUSG00000002602	188.818	-2.84149	0.689749	-4.1196	3.79536e-05	0.00056486	Axl			ENSMUSG00000002814	132.088	0.0798706	0.159624	0.500366	0.616818	0.875049	Top3a
	ENSMUSG00000002603	438.261	0.330146	0.211816	1.55865	0.11908	0.295609	Tgfb1			ENSMUSG00000002820	194.375	0.0564634	0.165593	0.340977	0.733121	0.922014	Atg4d
	ENSMUSG00000002608	245.097	-0.753177	0.24461	-3.07909	0.00207633	0.0155003	Ccdc97			ENSMUSG00000002825	28.488	-0.292427	0.328407	-0.890442	0.373229	0.737281	Qtrt1
	ENSMUSG00000002617	48.608	-0.78274	0.99405	-0.787425	0.431033	0.632484	Zfp40			ENSMUSG00000002833	649.116	-0.279283	0.096933	-2.88119	0.00396176	0.0607072	Hdgfl2
	ENSMUSG00000002625	263.347	-0.836283	0.287789	-2.90589	0.00366209	0.0240492	Akap8l			ENSMUSG00000002835	1091.78	-0.149233	0.0917562	-1.62641	0.103862	0.41849	Chaf1a
	ENSMUSG00000002635	30.3854	-0.185268	1.35217	-0.137015	0.891019	0.947786	Pdcd2l			ENSMUSG00000002844	344.051	0.270514	0.143077	1.89069	0.058666	0.306279	Adprh
	ENSMUSG00000002658	769.325	0.234772	0.283914	0.826913	0.408286	0.611111	Gtf2f1			ENSMUSG00000002845	65.1154	0.195882	0.210605	0.93009	0.352324	0.719953	Tmem39a
	ENSMUSG00000002660	59.7238	-0.514922	0.478562	-1.07598	0.281938	0.486919	Clpp			ENSMUSG00000002846	117.918	0.29825	0.180746	1.65011	0.098921	0.409728	Timmdc1
	ENSMUSG00000002661	4.28557	5.28996	1.62785	3.24965	0.00115547	0.00958998	Alkbh7			ENSMUSG00000002870	1703.24	-0.348992	0.100548	-3.47091	0.000518706	0.0149277	Mcm2
	ENSMUSG00000002668	537.633	-0.673544	0.219675	-3.0661	0.00216872	0.0160325	Dennd1c			ENSMUSG00000002871	56.1957	0.161128	0.242213	0.665235	0.5059	0.824035	Tpra1
	ENSMUSG00000002699	910.661	-0.475193	0.154461	-3.07647	0.00209467	0.0155874	Lcp2			ENSMUSG00000002881	1204.98	-0.123352	0.0954742	-1.292	0.196358	0.558694	Nab1
	ENSMUSG00000002718	460.049	0.431817	0.160166	2.69606	0.00701649	0.0397808	Cse1l			ENSMUSG00000002885	886.331	0.641376	0.097326	6.58997	4.39903e-11	1.7526e-08	Adgre5
	ENSMUSG00000002728	84.0091	0.706144	1.27975	0.551782	0.581098	0.752624	Naa20			ENSMUSG00000002897	756.904	0.211037	0.100378	2.10241	0.0355172	0.233576	Il17ra
	ENSMUSG00000002731	4.85549	5.46887	2.01227	2.71776	0.00657249	0.0379143	Prkra			ENSMUSG00000002910	29.8173	-0.0467052	0.319554	-0.146158	0.883797	0.969103	Arrdc2
	ENSMUSG00000002733	116.918	-0.235964	0.746707	-0.316006	0.751998	0.866012	Plekha3			ENSMUSG00000002948	300.396	-0.0376485	0.128232	-0.293596	0.769066	0.933807	Map2k7
	ENSMUSG00000002741	258.377	0.228203	0.357239	0.638797	0.522955	0.707918	Ykt6			ENSMUSG00000002949	285.904	-0.312468	0.135921	-2.29889	0.0215112	0.176478	Timm44
	ENSMUSG00000002748	4039.38	0.144845	0.101265	1.43036	0.152614	0.345795	Baz1b			ENSMUSG00000002957	457.799	0.128249	0.119563	1.07265	0.283429	0.655436	Ap2a2
	ENSMUSG00000002763	82.969	-0.436843	0.385935	-1.13191	0.257674	0.463978	Pex6			ENSMUSG00000002963	144.122	0.125468	0.1934	0.648747	0.516502	0.828163	Pnkp
	ENSMUSG00000002767	45.0093	1.80117	1.20258	1.49776	0.134197	0.319546	Mrpl2			ENSMUSG00000002968	154.407	0.0637129	0.159176	0.400268	0.688959	0.909269	Med25
	ENSMUSG00000002768	233.951	-0.410027	0.405625	-1.01085	0.312087	0.515597	Mea1			ENSMUSG00000002981	401.992	0.244275	0.109097	2.23906	0.025152	0.194813	Clptm1
	ENSMUSG00000002778	113.587	-0.270108	0.548523	-0.492428	0.622417	0.7833	Kdelr1			ENSMUSG00000002983	98.1925	0.0921535	0.231474	0.398116	0.690544	0.910203	Relb
	ENSMUSG00000002797	128.868	0.318347	0.728932	0.436731	0.662307	0.809309	Ggct			ENSMUSG00000002984	162.326	-0.288091	0.21376	-1.34773	0.177746	0.534847	Tomm40
	ENSMUSG00000002803	57.8466	0.226845	0.753252	0.301154	0.763297	0.87318	Btbd6			ENSMUSG00000002985	20.5965	-0.619476	0.43423	-1.42661	0.153693	0.501067	Apoe
	ENSMUSG00000002804	53.4807	-2.31078	1.03872	-2.22463	0.026106	0.105222	Nudt14			ENSMUSG00000002996	72.263	0.998012	0.219123	4.55458	5.24891e-06	0.00041824	Hbp1
	ENSMUSG00000002808	2.51499	4.52169	1.94903	2.31998	0.0203422	0.0879839	Epdr1			ENSMUSG00000002997	42.5459	0.399307	0.314848	1.26825	0.204707	0.569332	Prkar2b
	ENSMUSG00000002812	1111.21	0.456742	0.204948	2.22858	0.025842	0.104462	Flii			ENSMUSG00000003031	450.571	0.534276	0.131939	4.04942	5.13441e-05	0.00269377	Cdkn1b
	ENSMUSG00000002820	201.051	0.0261457	0.526154	0.0496921	0.960368	0.980429	Atg4d			ENSMUSG00000003032	7.39154	-0.610949	0.613916	-0.995168	0.319655	0.691824	Klf4
	ENSMUSG00000002825	41.5536	-1.28618	0.99519	-1.2924	0.196219	0.399365	Qtrt1			ENSMUSG00000003033	630.738	-0.0550206	0.102635	-0.53608	0.591903	0.862518	Ap1m1
	ENSMUSG00000002831	1.36201	3.63586	3.24918	1.11901	0.263137	0.469053	Plin4			ENSMUSG00000003037	1125.98	0.0561165	0.08179	0.686104	0.492647	0.817914	Rab8a
	ENSMUSG00000002833	606.893	-0.0531502	0.231445	-0.229645	0.818367	0.906033	Hdgfl2			ENSMUSG00000003038	1955.15	-0.422354	0.102208	-4.1323	3.59145e-05	0.00208124	Hmgn2
	ENSMUSG00000002835	851.08	0.81367	0.278907	2.91735	0.00353018	0.0233876	Chaf1a			ENSMUSG00000003039	406.231	0.283033	0.106446	2.65894	0.00783878	0.0952685	Fam32a
	ENSMUSG00000002844	366.513	0.140739	0.266605	0.527894	0.597573	0.764894	Adprh			ENSMUSG00000003062	89.2615	0.107848	0.234447	0.460011	0.645508	0.888268	Stard3nl
	ENSMUSG00000002845	69.1414	0.0710255	0.377751	0.188022	0.850859	0.924947	Tmem39a			ENSMUSG00000003068	376.235	-0.132025	0.104841	-1.25929	0.207926	0.573735	Stk11
	ENSMUSG00000002846	128.865	0.0731056	0.690216	0.105917	0.915648	0.960373	Timmdc1			ENSMUSG00000003072	415.395	0.0428176	0.120837	0.354343	0.723082	0.918184	Atp5d
	ENSMUSG00000002870	1176.32	1.02454	0.232248	4.41141	1.02699e-05	0.00018269	Mcm2			ENSMUSG00000003099	336.792	-0.131643	0.119739	-1.09942	0.271586	0.644684	Ppp5c
	ENSMUSG00000002871	79.6871	-0.778367	0.950129	-0.819222	0.41266	0.61532	Tpra1			ENSMUSG00000003119	712.914	-0.1108	0.0832949	-1.33021	0.183449	0.540761	Cdk12
	ENSMUSG00000002881	1241.05	-0.178584	0.203038	-0.879562	0.379097	0.583818	Nab1			ENSMUSG00000003123	20.1152	0.0348471	0.367752	0.094757	0.924508	0.979851	Lipe
	ENSMUSG00000002885	917.231	0.680975	0.165572	4.11287	3.90765e-05	0.000578296	Adgre5			ENSMUSG00000003131	408.218	0.0293124	0.122631	0.239028	0.811084	0.946764	Pafah1b2
	ENSMUSG00000002897	815.246	0.0454433	0.247435	0.183658	0.854282	0.926794	Il17ra			ENSMUSG00000003134	18.3142	-0.0225742	0.404991	-0.0557401	0.955549	0.98794	Tbc1d8
	ENSMUSG00000002910	46.2948	-1.22253	1.03137	-1.18535	0.235879	0.442619	Arrdc2			ENSMUSG00000003135	219.328	-0.176132	0.119267	-1.47678	0.139734	0.481863	Cnot11
	ENSMUSG00000002944	15.2315	-5.28723	2.27139	-2.32776	0.0199251	0.0868471	Cd36			ENSMUSG00000003153	559.16	0.94566	0.157761	5.99426	2.04419e-09	5.79141e-07	Slc2a3
	ENSMUSG00000002948	374.955	-0.64073	0.280744	-2.28226	0.022474	0.0947092	Map2k7			ENSMUSG00000003154	164.735	0.126696	0.147965	0.856255	0.391857	0.750248	Foxj2
	ENSMUSG00000002949	321.814	-0.628278	0.266713	-2.35563	0.0184913	0.0823046	Timm44			ENSMUSG00000003161	432.774	0.0615383	0.097945	0.628294	0.529811	0.836064	Sri
	ENSMUSG00000002957	516.534	-0.190869	0.313392	-0.609042	0.542497	0.722421	Ap2a2			ENSMUSG00000003166	231.955	-0.0765227	0.118103	-0.647933	0.517028	0.828163	Dgcr2
	ENSMUSG00000002963	140.14	0.276611	0.791163	0.349626	0.726619	0.849763	Pnkp			ENSMUSG00000003184	200.457	-0.277948	0.13668	-2.03356	0.0419958	0.252788	Irf3
	ENSMUSG00000002968	177.395	-0.31726	0.542032	-0.585316	0.558335	0.735533	Med25			ENSMUSG00000003190	31.2768	-0.194388	0.330529	-0.588112	0.556457	0.847746	Bcl2l12
	ENSMUSG00000002981	390.514	0.456875	0.372903	1.22518	0.220506	0.42732	Clptm1			ENSMUSG00000003198	33.1817	0.478519	0.29583	1.61755	0.10576	0.422675	Zfp959
	ENSMUSG00000002983	150.962	-1.06047	0.433217	-2.4479	0.0143692	0.0687324	Relb			ENSMUSG00000003199	310.913	-0.0729001	0.135303	-0.53879	0.590031	0.861627	Mpnd
	ENSMUSG00000002984	162.366	-0.280673	0.506059	-0.554626	0.579151	0.751275	Tomm40			ENSMUSG00000003200	300.844	0.0839248	0.11208	0.748791	0.453983	0.792418	Sh3gl1
	ENSMUSG00000002985	123.841	-4.01708	0.457483	-8.78082	1.62293e-18	5.01549e-16	Apoe			ENSMUSG00000003208	111.264	-0.448796	0.175023	-2.56421	0.010341	0.11196	Yju2
	ENSMUSG00000002996	76.7405	0.939311	0.685923	1.36941	0.170871	0.368362	Hbp1			ENSMUSG00000003226	2603.94	-0.0423519	0.0627743	-0.674669	0.499886	0.821937	Ranbp2
	ENSMUSG00000002997	48.3099	0.106801	1.00455	0.106318	0.91533	0.960232	Prkar2b			ENSMUSG00000003228	34.0827	0.689467	0.279092	2.47039	0.0134965	0.131549	Grk5
	ENSMUSG00000003031	508.145	0.241519	0.275912	0.875349	0.381384	0.585867	Cdkn1b			ENSMUSG00000003233	109.494	0.138997	0.161375	0.861332	0.389055	0.748925	Dvl3
	ENSMUSG00000003032	63.1338	-4.51342	0.893786	-5.04978	4.4233e-07	1.16581e-05	Klf4			ENSMUSG00000003234	118.388	0.0759751	0.176021	0.431625	0.666014	0.897807	Abcf3
	ENSMUSG00000003033	561.86	0.377273	0.212581	1.77472	0.0759438	0.221698	Ap1m1			ENSMUSG00000003235	394.893	-0.185391	0.111429	-1.66376	0.09616	0.402964	Eif2b5
	ENSMUSG00000003037	971.758	0.686302	0.241232	2.84499	0.0044413	0.0279774	Rab8a			ENSMUSG00000003269	203.079	0.282206	0.174525	1.61699	0.10588	0.422675	Cyth2
	ENSMUSG00000003038	1447.56	0.574063	0.233268	2.46096	0.0138566	0.0668783	Hmgn2			ENSMUSG00000003271	33.3509	1.3643	0.495119	2.7555	0.0058602	0.07959	Sult2b1
	ENSMUSG00000003039	396.439	0.472877	0.358876	1.31766	0.187617	0.389452	Fam32a			ENSMUSG00000003282	8.67502	0.400109	0.597434	0.669713	0.503041	0.82309	Plag1
	ENSMUSG00000003062	101.995	-0.27234	0.73532	-0.37037	0.711107	0.840787	Stard3nl			ENSMUSG00000003283	9.68042	-1.03236	0.633773	-1.62891	0.103332	0.418167	Hck
	ENSMUSG00000003068	408.047	-0.332502	0.225946	-1.4716	0.141129	0.329902	Stk11			ENSMUSG00000003299	180.98	0.0993483	0.146997	0.675853	0.499134	0.82181	Mrpl4
	ENSMUSG00000003072	384.584	0.380859	0.489447	0.778141	0.436486	0.637576	Atp5d			ENSMUSG00000003308	267.524	0.266197	0.117732	2.26104	0.0237569	0.187772	Keap1
	ENSMUSG00000003099	341.719	-0.148259	0.287849	-0.515059	0.606512	0.77159	Ppp5c			ENSMUSG00000003316	968.346	0.282377	0.0901405	3.13264	0.00173243	0.0344031	Glg1
	ENSMUSG00000003119	775.552	-0.330333	0.201567	-1.63883	0.101249	0.266054	Cdk12			ENSMUSG00000003344	40.1075	0.217035	0.248289	0.874121	0.382053	0.743973	Btbd2
	ENSMUSG00000003123	15.2992	1.14609	1.28788	0.889906	0.373516	0.5785	Lipe			ENSMUSG00000003345	487.014	0.0334836	0.109079	0.306967	0.758868	0.930672	Csnk1g2
	ENSMUSG00000003131	385.109	0.291915	0.45164	0.646345	0.518056	0.704433	Pafah1b2			ENSMUSG00000003346	105.087	-0.162462	0.180131	-0.901908	0.367106	0.733385	Abhd17a
	ENSMUSG00000003134	85.8841	-3.189	1.07148	-2.97626	0.00291786	0.0200387	Tbc1d8			ENSMUSG00000003348	540.63	0.0704545	0.111713	0.630673	0.528255	0.835379	Mob3a
	ENSMUSG00000003135	210.679	-0.0104863	0.529814	-0.0197924	0.984209	0.991462	Cnot11			ENSMUSG00000003352	28.2425	0.678745	0.414908	1.63589	0.101862	0.415775	Cacnb3
	ENSMUSG00000003153	541.55	1.42021	0.328298	4.32599	1.51851e-05	0.000258458	Slc2a3			ENSMUSG00000003360	1040.27	-0.150481	0.0708507	-2.12391	0.0336777	0.227817	Ddx23
	ENSMUSG00000003154	204.234	-0.440546	0.458214	-0.961443	0.336329	0.541847	Foxj2			ENSMUSG00000003363	355.276	0.610246	0.1241	4.91735	8.77222e-07	0.00010167	Pld3
	ENSMUSG00000003161	532.511	-0.497602	0.171418	-2.90286	0.00369769	0.0242426	Sri			ENSMUSG00000003378	8.72876	0.116575	0.588284	0.198161	0.842919	0.956937	Grik5
	ENSMUSG00000003166	339.039	-1.03876	0.300541	-3.45628	0.000547682	0.00520787	Dgcr2			ENSMUSG00000003379	27.2459	-0.651671	0.473594	-1.37601	0.168817	0.522665	Cd79a
	ENSMUSG00000003184	204.065	-0.342282	0.356336	-0.960561	0.336773	0.542118	Irf3			ENSMUSG00000003380	38.5162	0.246961	0.281986	0.875792	0.381143	0.74379	Rabac1
	ENSMUSG00000003190	31.313	-0.233664	1.0677	-0.218849	0.826768	0.91111	Bcl2l12			ENSMUSG00000003382	300.738	-0.264225	0.180333	-1.46521	0.142865	0.485313	Etv3
	ENSMUSG00000003198	24.4899	2.60355	0.884654	2.94301	0.00325037	0.0218647	Zfp959			ENSMUSG00000003402	604.865	0.21145	0.110814	1.90815	0.0563723	0.299994	Prkcsh
	ENSMUSG00000003199	231.36	1.19494	0.442958	2.69763	0.00698359	0.039664	Mpnd			ENSMUSG00000003420	50.4594	0.0750621	0.31333	0.239563	0.810669	0.946622	Fcgrt
	ENSMUSG00000003200	352.651	-0.339932	0.29679	-1.14536	0.25206	0.458167	Sh3gl1			ENSMUSG00000003421	219.804	0.22835	0.155237	1.47098	0.141295	0.482992	Nosip
	ENSMUSG00000003208	129.284	-0.815844	0.373759	-2.18281	0.0290501	0.113867	Yju2			ENSMUSG00000003423	106.019	-0.230369	0.181548	-1.26891	0.204473	0.569157	Pih1d1
	ENSMUSG00000003226	2450.43	0.204169	0.114826	1.77807	0.0753925	0.220661	Ranbp2			ENSMUSG00000003429	1864.6	-0.0806192	0.0731227	-1.10252	0.270236	0.64373	Rps11
	ENSMUSG00000003233	145.99	-0.62033	0.75072	-0.826314	0.408626	0.611504	Dvl3			ENSMUSG00000003435	1246.99	0.0128819	0.085882	0.149996	0.880768	0.968511	Supt5
	ENSMUSG00000003234	103.697	0.684869	0.869417	0.787733	0.430853	0.632337	Abcf3			ENSMUSG00000003437	510.153	-0.149454	0.107971	-1.3842	0.166297	0.518495	Paf1
	ENSMUSG00000003235	325.59	0.499362	0.388215	1.2863	0.198337	0.401954	Eif2b5			ENSMUSG00000003438	92.1695	-0.277824	0.221781	-1.25269	0.210318	0.576881	Timm50
	ENSMUSG00000003269	193.085	0.572897	0.350065	1.63654	0.101726	0.266861	Cyth2			ENSMUSG00000003444	40.2174	-0.340191	0.282433	-1.2045	0.228397	0.597682	Med29
	ENSMUSG00000003299	152.328	0.824552	0.371509	2.21947	0.026455	0.106204	Mrpl4			ENSMUSG00000003458	195.86	0.209389	0.126737	1.65215	0.0985047	0.408535	Ncstn
	ENSMUSG00000003308	219.431	1.28685	0.395761	3.25159	0.00114763	0.00953492	Keap1			ENSMUSG00000003464	91.6665	0.148934	0.203339	0.732446	0.463897	0.798787	Pex19
	ENSMUSG00000003309	1.61412	3.88183	3.24555	1.19605	0.231678	0.439103	Ap1m2			ENSMUSG00000003500	333.398	0.112279	0.14056	0.798793	0.424411	0.770058	Impdh1
	ENSMUSG00000003316	1133.54	-0.160134	0.169024	-0.947401	0.343434	0.548583	Glg1			ENSMUSG00000003518	14.8666	-0.493262	0.488873	-1.00898	0.312986	0.686045	Dusp3
	ENSMUSG00000003344	51.3294	-0.461187	0.764225	-0.603471	0.546196	0.725379	Btbd2			ENSMUSG00000003527	106.163	0.0278993	0.166453	0.167611	0.86689	0.963812	Ess2
	ENSMUSG00000003345	585.883	-0.452097	0.116205	-3.89051	0.000100034	0.00129233	Csnk1g2			ENSMUSG00000003528	41.2811	-0.556794	0.299025	-1.86203	0.0625988	0.316906	Slc25a1
	ENSMUSG00000003346	93.6685	0.289324	0.553178	0.523023	0.600958	0.767872	Abhd17a			ENSMUSG00000003534	11.605	0.341626	0.592919	0.576177	0.564496	0.849574	Ddr1
	ENSMUSG00000003348	720.187	-0.694615	0.275954	-2.51715	0.011831	0.0594038	Mob3a			ENSMUSG00000003541	13.1697	1.15516	0.508608	2.27122	0.0231338	0.184911	Ier3
	ENSMUSG00000003352	30.1292	0.656128	1.31983	0.497132	0.619096	0.780857	Cacnb3			ENSMUSG00000003545	160.609	-0.505871	0.212836	-2.37681	0.0174629	0.154607	Fosb
	ENSMUSG00000003355	2.09562	4.25538	1.96394	2.16675	0.0302538	0.116956	Fkbp11			ENSMUSG00000003546	15.4818	0.949413	0.435545	2.17983	0.0292702	0.211066	Klc4
	ENSMUSG00000003360	1022.35	-0.0626434	0.143066	-0.437864	0.661485	0.80888	Ddx23			ENSMUSG00000003549	47.8421	0.203611	0.24952	0.816012	0.414493	0.76408	Ercc1
	ENSMUSG00000003363	299.308	1.77221	0.28861	6.1405	8.22629e-10	4.22328e-08	Pld3			ENSMUSG00000003559	35.8174	-0.0678783	0.355562	-0.190904	0.848601	0.957718	As3mt
	ENSMUSG00000003378	8.96143	-0.0268765	1.05076	-0.0255781	0.979594	0.989593	Grik5			ENSMUSG00000003573	9.15574	-0.429397	0.773887	-0.554858	0.578992	0.856222	Homer3
	ENSMUSG00000003379	32.9588	-1.17223	0.665198	-1.76223	0.0780312	0.226158	Cd79a			ENSMUSG00000003575	31.9992	0.160103	0.283013	0.565707	0.571593	0.851579	Crtc1
	ENSMUSG00000003380	31.808	1.16002	0.936897	1.23815	0.215661	0.422472	Rabac1			ENSMUSG00000003581	41.1255	0.800041	0.295145	2.71068	0.00671461	0.0862949	Rnf215
	ENSMUSG00000003382	311.01	-0.351656	0.415811	-0.845711	0.397714	0.601969	Etv3			ENSMUSG00000003604	256.048	-0.0339836	0.117104	-0.2902	0.771664	0.933811	Aven
	ENSMUSG00000003402	646.662	0.0578392	0.201522	0.287012	0.774103	0.880087	Prkcsh			ENSMUSG00000003623	282.045	0.489566	0.134453	3.64116	0.000271408	0.00940266	Crot
	ENSMUSG00000003420	46.1505	0.532993	0.938578	0.567873	0.570121	0.744177	Fcgrt			ENSMUSG00000003644	731.124	0.187001	0.0952652	1.96295	0.0496518	0.280502	Rps6ka1
	ENSMUSG00000003421	294.594	-0.582524	0.339251	-1.71709	0.0859636	0.240183	Nosip			ENSMUSG00000003660	2105.56	-0.087796	0.0814558	-1.07784	0.281107	0.654193	Snrnp200
	ENSMUSG00000003423	95.3205	0.14771	0.517068	0.285668	0.775133	0.880344	Pih1d1			ENSMUSG00000003662	127.836	0.228088	0.189045	1.20652	0.227616	0.597216	Ciao1
	ENSMUSG00000003429	1669.17	0.335694	0.109231	3.07326	0.00211735	0.0157116	Rps11			ENSMUSG00000003680	45.9465	0.0965606	0.279781	0.345129	0.729997	0.921198	Taf6l
	ENSMUSG00000003435	1323.63	-0.125956	0.184097	-0.684186	0.493858	0.685848	Supt5			ENSMUSG00000003721	35.2726	0.0924363	0.319169	0.289615	0.772111	0.933811	Insig2
	ENSMUSG00000003437	682.924	-0.922012	0.197236	-4.67467	2.94432e-06	6.2795e-05	Paf1			ENSMUSG00000003731	273.145	-0.177937	0.155062	-1.14752	0.251166	0.625245	Kpna6
	ENSMUSG00000003438	62.8276	1.19581	1.03371	1.15681	0.247351	0.454219	Timm50			ENSMUSG00000003746	394.539	0.071417	0.137926	0.517791	0.604604	0.869694	Man1a
	ENSMUSG00000003444	27.8753	1.01061	1.28358	0.787335	0.431086	0.632489	Med29			ENSMUSG00000003752	22.8932	0.432418	0.356958	1.2114	0.225744	0.595306	Itpkc
	ENSMUSG00000003452	1.35034	3.6242	2.88368	1.2568	0.208827	0.415445	Bicd1			ENSMUSG00000003762	29.8627	0.483939	0.300275	1.61166	0.107037	0.424039	Coq8b
	ENSMUSG00000003458	197.907	0.252315	0.423521	0.595755	0.551339	0.729487	Ncstn			ENSMUSG00000003778	775.943	-0.0887508	0.104965	-0.845529	0.397815	0.753381	Brd8
	ENSMUSG00000003464	97.4671	0.0256839	0.349813	0.0734218	0.94147	0.970726	Pex19			ENSMUSG00000003779	731.284	-0.0554808	0.142716	-0.38875	0.697461	0.910712	Kif20a
	ENSMUSG00000003500	293.97	0.696057	0.41284	1.68602	0.0917919	0.250173	Impdh1			ENSMUSG00000003808	220.254	-0.153709	0.144124	-1.0665	0.286196	0.657742	Farsa
	ENSMUSG00000003526	2.29595	1.20137	2.83932	0.42312	0.672208	0.814786	Prodh			ENSMUSG00000003809	61.225	0.160473	0.243503	0.659019	0.509884	0.825612	Gcdh
	ENSMUSG00000003527	171.607	-1.20343	0.313825	-3.83472	0.000125707	0.00155516	Ess2			ENSMUSG00000003810	369.712	-0.0193755	0.131498	-0.147344	0.88286	0.969103	Mast2
	ENSMUSG00000003528	51.408	-1.16509	1.42022	-0.820359	0.412012	0.614528	Slc25a1			ENSMUSG00000003812	18.6577	-0.269415	0.438458	-0.61446	0.538912	0.839243	Dnase2a
	ENSMUSG00000003531	20.2657	-3.27068	1.72853	-1.89218	0.0584673	0.18605	Dgcr6			ENSMUSG00000003813	352.418	-0.258087	0.113021	-2.28353	0.0223995	0.181661	Rad23a
	ENSMUSG00000003534	65.3346	-3.3158	1.04962	-3.15903	0.00158293	0.0124308	Ddr1			ENSMUSG00000003814	6677.64	0.0127008	0.11064	0.114794	0.908608	0.975563	Calr
	ENSMUSG00000003545	163.535	-0.544068	0.678639	-0.801705	0.422723	0.625004	Fosb			ENSMUSG00000003824	89.1744	-0.706282	0.21244	-3.32461	0.000885411	0.0218519	Syce2
	ENSMUSG00000003546	33.8892	-1.27673	0.962992	-1.32579	0.184908	0.385548	Klc4			ENSMUSG00000003847	463.19	0.318694	0.128632	2.47756	0.0132284	0.130231	Nfat5
	ENSMUSG00000003549	40.5263	1.00599	1.28927	0.780276	0.435228	0.636472	Ercc1			ENSMUSG00000003848	92.01	-0.418426	0.205965	-2.03154	0.0422002	0.253659	Nob1
	ENSMUSG00000003559	48.6248	-0.855994	1.12778	-0.759006	0.447849	0.646785	As3mt			ENSMUSG00000003865	38.5792	0.621829	0.284368	2.1867	0.0287642	0.208717	Gys1
	ENSMUSG00000003573	16.926	-1.80749	2.04058	-0.885769	0.375742	0.580709	Homer3			ENSMUSG00000003868	321.363	-0.270278	0.140454	-1.92432	0.0543149	0.294046	Ruvbl2
	ENSMUSG00000003575	90.6848	-2.2398	0.381062	-5.87779	4.1579e-09	1.81531e-07	Crtc1			ENSMUSG00000003873	191.358	0.262276	0.180815	1.45052	0.146913	0.491875	Bax
	ENSMUSG00000003581	69.2234	-0.742401	0.77456	-0.95848	0.337821	0.543305	Rnf215			ENSMUSG00000003882	397.625	0.402481	0.182526	2.20506	0.0274497	0.203818	Il7r
	ENSMUSG00000003585	2.8091	4.68098	1.97117	2.37472	0.0175622	0.0793116	Sec14l2			ENSMUSG00000003923	381.191	-0.26319	0.11725	-2.24469	0.0247882	0.192709	Tfam
	ENSMUSG00000003604	230.49	0.382491	0.572382	0.668245	0.503977	0.693909	Aven			ENSMUSG00000003929	78.584	-0.558406	0.243476	-2.29348	0.0218205	0.178099	Zfp81
	ENSMUSG00000003617	6.94078	-1.88403	1.57322	-1.19756	0.231088	0.438499	Cp			ENSMUSG00000003948	80.6141	-0.011667	0.294846	-0.0395697	0.968436	0.991691	Mmd
	ENSMUSG00000003623	266.717	0.903932	0.45056	2.00624	0.0448305	0.154099	Crot			ENSMUSG00000003955	161.761	0.529311	0.151061	3.50395	0.000458407	0.0136229	Fam162a
	ENSMUSG00000003644	747.521	0.18268	0.21986	0.830891	0.406035	0.60942	Rps6ka1			ENSMUSG00000003970	5391.48	-0.13216	0.0684432	-1.93095	0.0534894	0.29186	Rpl8
	ENSMUSG00000003660	2099.11	-0.041557	0.193909	-0.214312	0.830304	0.912773	Snrnp200			ENSMUSG00000003992	19.2091	-0.141602	0.492312	-0.287626	0.773633	0.933846	Ssbp2
	ENSMUSG00000003662	191.403	-0.843305	0.385099	-2.18984	0.028536	0.112551	Ciao1			ENSMUSG00000004018	69.7423	-0.142845	0.264726	-0.539594	0.589477	0.861149	Fancl
	ENSMUSG00000003680	50.2708	-0.154613	1.38823	-0.111375	0.911319	0.95832	Taf6l			ENSMUSG00000004040	875.754	0.250348	0.0833194	3.00468	0.0026586	0.0461777	Stat3
	ENSMUSG00000003731	263.88	-0.0480188	0.271684	-0.176745	0.859708	0.930048	Kpna6			ENSMUSG00000004043	238.346	0.076664	0.13309	0.57603	0.564595	0.849574	Stat5a
	ENSMUSG00000003746	695.11	-1.34496	0.215611	-6.23793	4.43408e-10	2.47821e-08	Man1a			ENSMUSG00000004054	216.618	-0.080769	0.142715	-0.565947	0.57143	0.851579	Map3k11
	ENSMUSG00000003762	40.1689	-0.313192	1.16296	-0.269307	0.787694	0.887345	Coq8b			ENSMUSG00000004056	460.111	0.160722	0.112101	1.43373	0.15165	0.497527	Akt2
	ENSMUSG00000003778	704.205	0.272	0.311869	0.872161	0.383121	0.58754	Brd8			ENSMUSG00000004069	180.691	-0.117214	0.133579	-0.877491	0.38022	0.743129	Dnaja3
	ENSMUSG00000003779	571.513	0.952354	0.428349	2.22331	0.0261947	0.105401	Kif20a			ENSMUSG00000004070	267.126	0.015144	0.122366	0.12376	0.901506	0.973563	Hmox2
	ENSMUSG00000003808	228.321	-0.229711	0.427833	-0.536918	0.591324	0.760123	Farsa			ENSMUSG00000004071	73.9961	0.13279	0.263597	0.503759	0.614431	0.874279	Cdip1
	ENSMUSG00000003809	48.981	1.22705	1.30616	0.939434	0.347508	0.553184	Gcdh			ENSMUSG00000004096	907.082	0.00200436	0.0891337	0.0224871	0.982059	0.99462	Cwc15
	ENSMUSG00000003810	303.414	0.796449	0.334176	2.38332	0.0171573	0.0781642	Mast2			ENSMUSG00000004099	4730.88	-0.16027	0.0603099	-2.65744	0.00787376	0.0954207	Dnmt1
	ENSMUSG00000003812	52.2316	-2.50718	1.12624	-2.22614	0.0260046	0.104957	Dnase2a			ENSMUSG00000004100	141.21	-0.820681	0.200655	-4.09	4.31373e-05	0.00241209	Ppan
	ENSMUSG00000003813	294.021	0.353089	0.230683	1.53063	0.125862	0.306389	Rad23a			ENSMUSG00000004105	12.0388	-0.607335	0.601053	-1.01045	0.312279	0.685594	Angptl2
	ENSMUSG00000003814	5420.82	0.883646	0.142176	6.21514	5.12802e-10	2.80634e-08	Calr			ENSMUSG00000004110	11.2937	-0.00290213	0.58854	-0.00493107	0.996066	0.999639	Cacna1e
	ENSMUSG00000003824	75.549	-0.312175	0.464536	-0.672015	0.501574	0.69201	Syce2			ENSMUSG00000004127	64.2626	-0.234899	0.205358	-1.14385	0.252685	0.626899	Trmt10a
	ENSMUSG00000003847	882.543	-1.3568	0.253855	-5.3448	9.0515e-08	2.90551e-06	Nfat5			ENSMUSG00000004187	11.9151	0.749384	0.633155	1.18357	0.236583	0.60688	Kifc2
	ENSMUSG00000003848	66.7999	0.657482	0.378933	1.73509	0.0827254	0.234883	Nob1			ENSMUSG00000004207	957.75	0.141269	0.0912356	1.54839	0.121528	0.449642	Psap
	ENSMUSG00000003863	1.47469	3.75002	2.80792	1.33552	0.181707	0.382157	Ppfia3			ENSMUSG00000004221	188.44	-0.0464102	0.147001	-0.315712	0.752221	0.928364	Ikbkg
	ENSMUSG00000003865	46.8386	0.103351	0.479484	0.215547	0.829341	0.912535	Gys1			ENSMUSG00000004233	27.7127	-0.839229	0.372116	-2.25529	0.0241153	0.189081	Wars2
	ENSMUSG00000003868	237.242	0.836415	0.368613	2.26909	0.0232628	0.0969961	Ruvbl2			ENSMUSG00000004263	199.225	0.293898	0.434947	0.675711	0.499224	0.82181	Atn1
	ENSMUSG00000003873	175.506	0.721297	0.503577	1.43235	0.152044	0.34516	Bax			ENSMUSG00000004264	424.317	-0.187769	0.123281	-1.5231	0.127733	0.461671	Phb2
	ENSMUSG00000003882	767.424	-1.32032	0.314085	-4.20371	2.62571e-05	0.000413012	Il7r			ENSMUSG00000004266	1308.96	-0.345958	0.102588	-3.37231	0.000745414	0.0191985	Ptpn6
	ENSMUSG00000003923	358.811	-0.077767	0.219886	-0.35367	0.723586	0.847599	Tfam			ENSMUSG00000004268	283.62	-0.0654726	0.127128	-0.515012	0.606544	0.87052	Emg1
	ENSMUSG00000003929	56.3753	0.41438	0.910566	0.455079	0.649052	0.799993	Zfp81			ENSMUSG00000004270	58.4574	0.164712	0.299565	0.54984	0.582429	0.857832	Lpcat3
	ENSMUSG00000003948	97.0818	-0.510894	0.36567	-1.39715	0.162369	0.357906	Mmd			ENSMUSG00000004285	325.985	-0.178287	0.0970964	-1.83619	0.0663295	0.326351	Atp6v1f
	ENSMUSG00000003949	2.53203	4.53041	2.44771	1.85088	0.064187	0.198659	Hlf			ENSMUSG00000004317	116.538	0.133065	0.229226	0.580496	0.56158	0.8484	Clcn5
	ENSMUSG00000003955	137.81	1.52732	0.904432	1.68871	0.0912757	0.249367	Fam162a			ENSMUSG00000004319	497.799	0.302692	0.132491	2.28463	0.0223346	0.181366	Clcn3
	ENSMUSG00000003970	5693.28	-0.265338	0.0986029	-2.69098	0.00712432	0.04021	Rpl8			ENSMUSG00000004356	375.909	-0.711302	0.166969	-4.26008	2.04354e-05	0.00128976	Utp20
	ENSMUSG00000003992	50.6119	-2.32729	1.45948	-1.59461	0.1108	0.283426	Ssbp2			ENSMUSG00000004364	965.955	-0.226709	0.081201	-2.79194	0.00523927	0.0739611	Cul3
	ENSMUSG00000004018	81.7998	-0.593761	0.732663	-0.810415	0.417702	0.620288	Fancl			ENSMUSG00000004393	78.6738	-0.539059	0.21081	-2.55709	0.0105552	0.113251	Ddx56
	ENSMUSG00000004032	2.52448	4.52313	1.96665	2.29992	0.0214528	0.0915563	Gstm5			ENSMUSG00000004394	65.6951	0.403835	0.219519	1.83963	0.0658223	0.324379	Tmed4
	ENSMUSG00000004040	1149.65	-0.505796	0.0988508	-5.11676	3.10823e-07	8.53532e-06	Stat3			ENSMUSG00000004446	60.7584	-0.49511	0.231647	-2.13735	0.0325696	0.22457	Bid
	ENSMUSG00000004043	260.948	-0.146913	0.292155	-0.502861	0.615062	0.777623	Stat5a			ENSMUSG00000004451	27.5051	-0.395157	0.435446	-0.907475	0.364156	0.731021	Ralb
	ENSMUSG00000004054	207.115	0.113926	0.494485	0.230394	0.817786	0.905884	Map3k11			ENSMUSG00000004455	828.903	0.00221114	0.0966323	0.022882	0.981744	0.994594	Ppp1cc
	ENSMUSG00000004056	453.057	0.306167	0.306867	0.99772	0.318415	0.522874	Akt2			ENSMUSG00000004460	992.355	0.0331376	0.107019	0.309641	0.756834	0.92977	Dnajb11
	ENSMUSG00000004069	185.914	-0.165236	0.409416	-0.403588	0.686515	0.824331	Dnaja3			ENSMUSG00000004462	55.2173	-0.186457	0.239768	-0.777656	0.436772	0.77978	Tbccd1
	ENSMUSG00000004070	233.047	0.572383	0.329064	1.73942	0.0819601	0.233341	Hmox2			ENSMUSG00000004500	41.5803	0.507829	0.326792	1.55398	0.120189	0.447384	Zfp324
	ENSMUSG00000004071	144.982	-1.55828	0.510864	-3.05029	0.00228624	0.016752	Cdip1			ENSMUSG00000004508	17.3234	0.707259	0.45951	1.53916	0.123766	0.453938	Gab2
	ENSMUSG00000004085	19.5878	-2.66266	1.50766	-1.76609	0.0773813	0.224981	Map3k20			ENSMUSG00000004530	924.771	-0.101686	0.0864702	-1.17596	0.239609	0.610412	Coro1c
	ENSMUSG00000004096	866.814	0.206865	0.179169	1.15458	0.248264	0.4548	Cwc15			ENSMUSG00000004535	1623.16	0.346806	0.100203	3.46103	0.00053812	0.015078	Tax1bp1
	ENSMUSG00000004099	3829.93	0.624884	0.173673	3.59806	0.000320603	0.00338901	Dnmt1			ENSMUSG00000004552	15.8165	0.207048	0.420842	0.491986	0.622729	0.878324	Ctse
	ENSMUSG00000004100	116.013	-0.338533	0.434176	-0.779714	0.435559	0.636578	Ppan			ENSMUSG00000004558	9.11651	0.511375	0.646723	0.790716	0.42911	0.774451	Ndrg2
	ENSMUSG00000004105	42.9781	-3.136	0.966409	-3.245	0.00117452	0.00972248	Angptl2			ENSMUSG00000004561	46.688	-0.125081	0.269202	-0.464634	0.642194	0.887464	Mettl17
	ENSMUSG00000004110	117.736	-4.41812	0.780903	-5.65771	1.5341e-08	5.99975e-07	Cacna1e			ENSMUSG00000004565	104.349	0.225255	0.220075	1.02354	0.306055	0.680365	Pnpla6
	ENSMUSG00000004113	2.2087	0.150948	2.98155	0.0506275	0.959622	0.980017	Cacna1b			ENSMUSG00000004567	68.3445	0.00807133	0.282873	0.0285333	0.977237	0.993366	Mcoln1
	ENSMUSG00000004127	59.9016	0.00783862	1.31676	0.00595296	0.99525	0.997342	Trmt10a			ENSMUSG00000004568	1589.99	0.187342	0.1127	1.66231	0.0964513	0.403299	Arhgef18
	ENSMUSG00000004187	48.5665	-2.58151	1.1111	-2.32338	0.0201585	0.0875497	Kifc2			ENSMUSG00000004591	405.216	-0.0795054	0.10946	-0.726339	0.467631	0.801225	Pkn2
	ENSMUSG00000004207	1374.28	-0.826278	0.236123	-3.49936	0.000466379	0.00455048	Psap			ENSMUSG00000004610	362.111	0.164345	0.115955	1.41732	0.15639	0.505617	Etfb
	ENSMUSG00000004221	165.454	0.457705	0.296552	1.54342	0.122728	0.301389	Ikbkg			ENSMUSG00000004612	1005.39	-0.00518422	0.119429	-0.0434084	0.965376	0.99093	Nkg7
	ENSMUSG00000004233	54.1026	-2.302	0.573166	-4.01629	5.91204e-05	0.000822861	Wars2			ENSMUSG00000004626	248.246	0.0696103	0.162724	0.427782	0.66881	0.899163	Stxbp2
	ENSMUSG00000004263	193.949	0.513589	0.521547	0.984741	0.324751	0.529769	Atn1			ENSMUSG00000004633	22.9273	-0.641014	0.395255	-1.62177	0.104852	0.420761	Chn2
	ENSMUSG00000004264	395.398	0.0656078	0.374225	0.175317	0.860831	0.930623	Phb2			ENSMUSG00000004637	69.5788	0.0797029	0.247415	0.322143	0.747344	0.926029	Wwox
	ENSMUSG00000004266	1508.53	-0.723975	0.173761	-4.16651	3.09305e-05	0.000472379	Ptpn6			ENSMUSG00000004642	1502.63	-0.211148	0.0931369	-2.26708	0.0233856	0.185973	Slbp
	ENSMUSG00000004267	1.36863	3.64276	2.85549	1.2757	0.202061	0.406417	Eno2			ENSMUSG00000004661	201.488	-0.0369606	0.165068	-0.223911	0.822826	0.950949	Arid3b
	ENSMUSG00000004268	281.022	-0.0071394	0.26674	-0.0267654	0.978647	0.989191	Emg1			ENSMUSG00000004665	1511.99	0.0293147	0.077627	0.377635	0.705701	0.913956	Cnn2
	ENSMUSG00000004270	55.3925	0.515959	1.32512	0.389368	0.697004	0.831414	Lpcat3			ENSMUSG00000004667	161.791	0.0501331	0.142819	0.351025	0.72557	0.919767	Polr2e
	ENSMUSG00000004285	275.291	0.419704	0.190971	2.19774	0.0279676	0.110837	Atp6v1f			ENSMUSG00000004677	1181.49	-0.0262013	0.0771346	-0.339683	0.734096	0.922194	Myo9b
	ENSMUSG00000004317	106.253	0.574359	0.767531	0.74832	0.454267	0.652424	Clcn5			ENSMUSG00000004707	596.775	-0.259553	0.11113	-2.33559	0.0195129	0.16629	Ly9
	ENSMUSG00000004319	507.208	0.338262	0.240433	1.40689	0.15946	0.35398	Clcn3			ENSMUSG00000004709	82.1282	-0.768824	0.21631	-3.55426	0.000379038	0.0119024	Cd244a
	ENSMUSG00000004356	329.162	-0.383506	0.404377	-0.948387	0.342932	0.548161	Utp20			ENSMUSG00000004748	7.82957	-1.44674	0.611672	-2.36522	0.0180195	0.158156	Mtfp1
	ENSMUSG00000004364	993.76	-0.294857	0.194176	-1.5185	0.128888	0.311659	Cul3			ENSMUSG00000004768	62.6722	0.51716	0.253082	2.04345	0.041008	0.24862	Rab23
	ENSMUSG00000004393	65.3411	-0.0573961	0.958399	-0.0598874	0.952245	0.975846	Ddx56			ENSMUSG00000004771	156.975	-0.0273262	0.153911	-0.177545	0.85908	0.962291	Rab11a
	ENSMUSG00000004394	106.488	-0.96482	0.400995	-2.40606	0.0161254	0.0747947	Tmed4			ENSMUSG00000004788	132.57	-0.0199326	0.148545	-0.134186	0.893256	0.970875	Eif2b2
	ENSMUSG00000004446	67.7538	-0.820187	1.04071	-0.788102	0.430637	0.632122	Bid			ENSMUSG00000004789	616.38	-0.230883	0.100411	-2.29938	0.0214836	0.176478	Dlst
	ENSMUSG00000004451	26.6081	-0.279202	1.05919	-0.263599	0.792089	0.890103	Ralb			ENSMUSG00000004798	149.804	0.0376831	0.174255	0.216253	0.828791	0.953267	Ulk2
	ENSMUSG00000004455	751.142	0.398138	0.13915	2.86121	0.00422029	0.0268969	Ppp1cc			ENSMUSG00000004815	49.6804	-0.411171	0.27306	-1.50579	0.132121	0.469742	Dgkq
	ENSMUSG00000004460	867.801	0.588679	0.281636	2.09021	0.0365991	0.132982	Dnajb11			ENSMUSG00000004837	324.417	0.169872	0.132278	1.28421	0.199069	0.562609	Grap
	ENSMUSG00000004462	47.9222	0.338023	0.943672	0.3582	0.720194	0.845904	Tbccd1			ENSMUSG00000004843	60.0065	0.204905	0.279657	0.732699	0.463742	0.798629	Chmp2b
	ENSMUSG00000004473	3.19683	4.8673	1.98804	2.44829	0.0143536	0.0686785	Clec11a			ENSMUSG00000004846	41.4434	0.296042	0.285724	1.03611	0.300149	0.674016	Plod3
	ENSMUSG00000004500	62.2335	-0.682638	0.690107	-0.989177	0.322577	0.52729	Zfp324			ENSMUSG00000004849	144.524	0.076107	0.174446	0.436279	0.662634	0.896617	Ap1s1
	ENSMUSG00000004508	44.0565	-1.69996	0.452482	-3.75697	0.000171982	0.00203959	Gab2			ENSMUSG00000004865	1024.76	-0.136773	0.0778678	-1.75648	0.0790067	0.362583	Srpk1
	ENSMUSG00000004530	792.364	0.482978	0.16389	2.94697	0.00320907	0.0216238	Coro1c			ENSMUSG00000004880	2013.35	0.0337869	0.092485	0.365323	0.71487	0.915294	Lbr
	ENSMUSG00000004535	1700.45	0.290083	0.188719	1.53712	0.124264	0.304024	Tax1bp1			ENSMUSG00000004895	180.293	-0.135003	0.12594	-1.07196	0.283736	0.655436	Prcc
	ENSMUSG00000004552	31.1124	-1.42723	1.03428	-1.37993	0.167609	0.36402	Ctse			ENSMUSG00000004896	79.1063	0.177827	0.244402	0.727598	0.466859	0.80086	Rrnad1
	ENSMUSG00000004558	12.2929	-0.310215	1.84568	-0.168076	0.866523	0.934048	Ndrg2			ENSMUSG00000004897	1385.05	-0.176969	0.0848643	-2.08532	0.0370406	0.237092	Hdgf
	ENSMUSG00000004561	53.9379	-0.543131	0.824246	-0.658943	0.509932	0.698266	Mettl17			ENSMUSG00000004929	84.5436	-0.344195	0.21828	-1.57685	0.11483	0.438582	Thop1
	ENSMUSG00000004562	5.18082	1.27493	1.81262	0.703365	0.481829	0.675514	Arhgef40			ENSMUSG00000004931	34.1108	0.704326	0.320229	2.19945	0.0278461	0.205327	Apba3
	ENSMUSG00000004565	120.792	-0.172431	0.912929	-0.188877	0.850189	0.924445	Pnpla6			ENSMUSG00000004933	20.0828	-0.180589	0.450723	-0.400666	0.688666	0.909248	Matk
	ENSMUSG00000004567	120.044	-1.37491	0.596769	-2.30391	0.0212274	0.0908158	Mcoln1			ENSMUSG00000004934	139.689	0.052183	0.161384	0.323346	0.746433	0.926029	Pias4
	ENSMUSG00000004568	2030.51	-0.485529	0.165048	-2.94174	0.00326371	0.0219171	Arhgef18			ENSMUSG00000004936	222.089	0.329124	0.126092	2.61019	0.00904926	0.101557	Map2k1
	ENSMUSG00000004591	348.053	0.473595	0.371308	1.27548	0.202141	0.406492	Pkn2			ENSMUSG00000004937	182.23	-0.114501	0.141284	-0.81043	0.417693	0.765968	Sgta
	ENSMUSG00000004609	16.6323	-5.69184	1.57691	-3.60948	0.000306807	0.00327837	Cd33			ENSMUSG00000004945	43.9507	0.18415	0.254214	0.72439	0.468826	0.80143	Tmem242
	ENSMUSG00000004610	390.917	-0.00226618	0.376237	-0.00602329	0.995194	0.997342	Etfb			ENSMUSG00000004947	53.7069	0.251218	0.303576	0.827529	0.407937	0.760563	Dtx2
	ENSMUSG00000004612	728.444	1.48728	0.177168	8.39477	4.66788e-17	1.06624e-14	Nkg7			ENSMUSG00000004952	25.7723	0.795038	0.348577	2.28081	0.0225596	0.182142	Rasa4
	ENSMUSG00000004626	281.492	-0.278148	0.383108	-0.72603	0.46782	0.663575	Stxbp2			ENSMUSG00000004980	7992.25	-0.205451	0.0659105	-3.11712	0.00182624	0.0358196	Hnrnpa2b1
	ENSMUSG00000004633	17.1754	0.191991	1.41916	0.135285	0.892386	0.948351	Chn2			ENSMUSG00000004994	51.9822	-0.136136	0.239988	-0.567262	0.570536	0.851579	Ccdc130
	ENSMUSG00000004637	73.889	-0.0749779	0.989143	-0.0758009	0.939578	0.969472	Wwox			ENSMUSG00000004996	53.3601	-0.334357	0.325962	-1.02575	0.305008	0.680053	Mri1
	ENSMUSG00000004642	1044.39	1.27797	0.208658	6.12473	9.08382e-10	4.61839e-08	Slbp			ENSMUSG00000005034	566.882	-0.157178	0.110447	-1.4231	0.154706	0.503138	Prkacb
	ENSMUSG00000004661	203.956	-0.0217722	0.632187	-0.0344396	0.972527	0.986357	Arid3b			ENSMUSG00000005043	66.3256	-0.0609647	0.23896	-0.255125	0.798626	0.942956	Sgsh
	ENSMUSG00000004665	1531.45	0.042613	0.169759	0.251021	0.801798	0.896776	Cnn2			ENSMUSG00000005045	6.75543	0.0847481	0.712682	0.118914	0.905343	0.97452	Chd5
	ENSMUSG00000004667	175.123	-0.161442	0.441917	-0.365321	0.714872	0.842896	Polr2e			ENSMUSG00000005054	44.303	0.139671	0.341777	0.408662	0.682788	0.90628	Cstb
	ENSMUSG00000004677	1460.05	-0.594373	0.190972	-3.11235	0.00185604	0.0141577	Myo9b			ENSMUSG00000005069	73.7639	0.224092	0.264565	0.847019	0.396984	0.75318	Pex5
	ENSMUSG00000004707	749.725	-0.860461	0.205589	-4.18534	2.84742e-05	0.000442149	Ly9			ENSMUSG00000005078	22.3044	-0.29041	0.38641	-0.751559	0.452316	0.791495	Jkamp
	ENSMUSG00000004709	44.7183	1.44999	1.00439	1.44365	0.148836	0.340734	Cd244a			ENSMUSG00000005087	803.643	0.389859	0.0822781	4.73831	2.15506e-06	0.000194857	Cd44
	ENSMUSG00000004748	2.34902	4.42212	1.98172	2.23145	0.0256512	0.103933	Mtfp1			ENSMUSG00000005102	75.1437	-0.268658	0.208289	-1.28983	0.197108	0.560048	Eif2ak4
	ENSMUSG00000004768	51.4791	1.74156	0.79699	2.18518	0.028876	0.113552	Rab23			ENSMUSG00000005103	3444.79	0.0572165	0.0630839	0.906991	0.364412	0.73129	Wdr1
	ENSMUSG00000004771	121.901	1.04393	0.874272	1.19406	0.232454	0.439768	Rab11a			ENSMUSG00000005107	20.0909	0.532369	0.366526	1.45247	0.14637	0.491331	Slc2a9
	ENSMUSG00000004788	115.165	0.571314	0.76552	0.746308	0.455481	0.653334	Eif2b2			ENSMUSG00000005125	76.6505	0.962601	0.285515	3.37145	0.000747724	0.0192192	Ndrg1
	ENSMUSG00000004789	615.399	-0.213775	0.22999	-0.929499	0.352631	0.557957	Dlst			ENSMUSG00000005142	489.607	0.394785	0.12752	3.09587	0.00196235	0.0374061	Man2b1
	ENSMUSG00000004798	173.165	-0.367925	0.38068	-0.966495	0.333797	0.539531	Ulk2			ENSMUSG00000005150	56.4948	0.00845491	0.255012	0.0331549	0.973551	0.99243	Wdr83
	ENSMUSG00000004815	70.4437	-1.28689	0.348483	-3.69283	0.000221768	0.00251279	Dgkq			ENSMUSG00000005161	228.316	0.0927675	0.158414	0.585603	0.558142	0.848325	Prdx2
	ENSMUSG00000004837	369.653	-0.183228	0.415298	-0.441196	0.659071	0.806868	Grap			ENSMUSG00000005198	2563.71	-0.0979169	0.0636597	-1.53813	0.124017	0.454728	Polr2a
	ENSMUSG00000004843	106.933	-1.26416	0.72648	-1.74011	0.0818392	0.233096	Chmp2b			ENSMUSG00000005204	280.315	-0.121201	0.119736	-1.01224	0.311423	0.684932	Senp3
	ENSMUSG00000004846	42.174	0.333061	1.36205	0.24453	0.806821	0.899551	Plod3			ENSMUSG00000005225	13.6168	0.44355	0.463355	0.957257	0.338438	0.706524	Plekha8
	ENSMUSG00000004865	1280.21	-0.726233	0.234185	-3.1011	0.001928	0.0145968	Srpk1			ENSMUSG00000005233	493.296	-0.250872	0.119819	-2.09376	0.0362815	0.235037	Spc25
	ENSMUSG00000004880	1636.6	0.921594	0.183489	5.0226	5.09773e-07	1.33022e-05	Lbr			ENSMUSG00000005262	211.409	0.0836115	0.138318	0.604486	0.54552	0.841682	Ufd1
	ENSMUSG00000004895	166.07	0.173768	0.318148	0.546186	0.584938	0.755759	Prcc			ENSMUSG00000005267	78.8618	0.532655	0.257353	2.06974	0.0384765	0.241121	Zfp287
	ENSMUSG00000004896	113.213	-0.770896	0.357742	-2.15489	0.0311701	0.119444	Rrnad1			ENSMUSG00000005299	645.411	0.0150455	0.115604	0.130147	0.89645	0.972502	Letm1
	ENSMUSG00000004897	1117.83	0.614465	0.135115	4.5477	5.42354e-06	0.000104884	Hdgf			ENSMUSG00000005312	518.212	-0.0250447	0.12436	-0.201389	0.840394	0.956449	Ubqln1
	ENSMUSG00000004902	10.9927	-2.93319	1.8001	-1.62946	0.103217	0.269739	Slc25a18			ENSMUSG00000005354	224.063	-0.206713	0.13464	-1.5353	0.124711	0.455283	Txn2
	ENSMUSG00000004929	81.7525	-0.204794	1.08261	-0.189166	0.849963	0.924445	Thop1			ENSMUSG00000005362	164.808	-0.0764586	0.166739	-0.458553	0.646555	0.888726	Crbn
	ENSMUSG00000004931	41.6995	0.102697	1.18727	0.0864983	0.93107	0.965244	Apba3			ENSMUSG00000005370	800.88	-0.120395	0.077815	-1.5472	0.121816	0.449642	Msh6
	ENSMUSG00000004933	59.5665	-2.50649	0.729304	-3.43683	0.000588568	0.00552168	Matk			ENSMUSG00000005371	364.964	-0.101342	0.107548	-0.9423	0.346039	0.715007	Fbxo11
	ENSMUSG00000004934	117.529	0.81367	0.391744	2.07704	0.0377975	0.13632	Pias4			ENSMUSG00000005374	216.141	-0.138463	0.137242	-1.0089	0.313022	0.686045	Tbl2
	ENSMUSG00000004936	247.409	0.054186	0.550197	0.0984847	0.921547	0.961366	Map2k1			ENSMUSG00000005378	151.873	-0.31126	0.178358	-1.74514	0.0809609	0.368106	Bud23
	ENSMUSG00000004937	153.364	0.558822	0.529667	1.05504	0.291405	0.496255	Sgta			ENSMUSG00000005397	9.45031	0.914893	0.729458	1.25421	0.209766	0.575615	Nid1
	ENSMUSG00000004945	34.9743	1.33402	1.035	1.2889	0.197431	0.400934	Tmem242			ENSMUSG00000005410	1995.72	-0.177638	0.0651792	-2.72539	0.00642263	0.0836386	Mcm5
	ENSMUSG00000004947	94.2537	-1.24465	0.593184	-2.09825	0.0358826	0.131492	Dtx2			ENSMUSG00000005413	56.2904	2.43907	0.280872	8.68393	3.82327e-18	8.12382e-15	Hmox1
	ENSMUSG00000004952	33.7737	0.00294309	0.99538	0.00295675	0.997641	0.998655	Rasa4			ENSMUSG00000005417	497.246	0.0605972	0.118466	0.511515	0.608991	0.871388	Mprip
	ENSMUSG00000004980	7050.75	0.225687	0.135503	1.66555	0.0958028	0.256576	Hnrnpa2b1			ENSMUSG00000005442	973.819	0.169061	0.116058	1.45669	0.145201	0.489986	Cic
	ENSMUSG00000004988	1.64306	3.90702	2.80069	1.39502	0.16301	0.358677	Fxyd4			ENSMUSG00000005447	34.2002	0.1258	0.318653	0.394786	0.693001	0.910319	Pafah1b3
	ENSMUSG00000004994	84.8908	-1.3751	1.03516	-1.3284	0.184046	0.384511	Ccdc130			ENSMUSG00000005465	244.336	-0.0712348	0.132274	-0.538539	0.590205	0.861627	Il27ra
	ENSMUSG00000004996	55.6688	-0.450116	1.00518	-0.447799	0.654298	0.803594	Mri1			ENSMUSG00000005469	158.959	0.192954	0.137152	1.40687	0.159467	0.509026	Prkaca
	ENSMUSG00000005034	689.325	-0.677055	0.183897	-3.68171	0.000231675	0.00259519	Prkacb			ENSMUSG00000005470	448.38	-0.152353	0.109124	-1.39614	0.162671	0.513115	Asf1b
	ENSMUSG00000005043	84.0994	-0.692421	0.385572	-1.79583	0.0725217	0.214879	Sgsh			ENSMUSG00000005481	912.015	-0.270043	0.121567	-2.22135	0.026327	0.199873	Ddx39a
	ENSMUSG00000005045	10.2413	-1.01717	1.24652	-0.816006	0.414497	0.617417	Chd5			ENSMUSG00000005483	380.437	0.189252	0.0979208	1.9327	0.0532726	0.29186	Dnajb1
	ENSMUSG00000005054	83.5694	-1.43459	0.97642	-1.46924	0.141768	0.330975	Cstb			ENSMUSG00000005501	67.2388	0.0496882	0.248564	0.199901	0.841558	0.956529	Usp40
	ENSMUSG00000005069	68.1525	0.655551	0.758938	0.863773	0.387712	0.591953	Pex5			ENSMUSG00000005505	127.947	0.0324834	0.194927	0.166644	0.86765	0.963812	Kbtbd4
	ENSMUSG00000005078	13.3911	2.47372	1.50757	1.64087	0.100825	0.265292	Jkamp			ENSMUSG00000005506	644.619	-0.381227	0.103356	-3.6885	0.000225584	0.00821706	Celf1
	ENSMUSG00000005087	967.505	-0.136621	0.269997	-0.506009	0.61285	0.776188	Cd44			ENSMUSG00000005510	200.696	-0.382926	0.158463	-2.4165	0.0156704	0.145508	Ndufs3
	ENSMUSG00000005102	93.6177	-0.823537	0.449903	-1.83048	0.0671788	0.2046	Eif2ak4			ENSMUSG00000005514	252.207	0.0325387	0.153815	0.211544	0.832463	0.954412	Por
	ENSMUSG00000005103	3249.49	0.320329	0.132415	2.41913	0.0155575	0.0729983	Wdr1			ENSMUSG00000005533	9.62354	-0.397001	0.653589	-0.607417	0.543574	0.840871	Igf1r
	ENSMUSG00000005107	28.3009	-0.429094	1.05739	-0.405806	0.684885	0.823188	Slc2a9			ENSMUSG00000005534	24.1353	-0.14878	0.461294	-0.322527	0.747053	0.926029	Insr
	ENSMUSG00000005125	70.7302	1.82344	1.24435	1.46538	0.142818	0.332341	Ndrg1			ENSMUSG00000005566	902.644	-0.16368	0.0959105	-1.70659	0.0878986	0.38454	Trim28
	ENSMUSG00000005142	641.606	-0.379709	0.182463	-2.08103	0.0374316	0.135343	Man2b1			ENSMUSG00000005575	247.372	0.229988	0.141292	1.62774	0.103579	0.418318	Ube2m
	ENSMUSG00000005150	37.5062	2.1385	1.18234	1.8087	0.0704979	0.210678	Wdr83			ENSMUSG00000005583	29.58	-0.79353	0.344902	-2.30074	0.0214063	0.176259	Mef2c
	ENSMUSG00000005161	228.074	0.180564	0.348996	0.517381	0.60489	0.770439	Prdx2			ENSMUSG00000005609	454.05	-0.0323418	0.094217	-0.343269	0.731396	0.921678	Ctr9
	ENSMUSG00000005198	2617.2	-0.127971	0.0972803	-1.31549	0.188345	0.390355	Polr2a			ENSMUSG00000005610	4249.06	-0.154878	0.078396	-1.97558	0.0482018	0.275448	Eif4g2
	ENSMUSG00000005204	266.253	0.0826072	0.244051	0.338483	0.734999	0.854616	Senp3			ENSMUSG00000005615	101.442	0.374715	0.273443	1.37036	0.170575	0.525535	Pcyt1a
	ENSMUSG00000005225	16.6245	-0.111791	1.36391	-0.0819636	0.934676	0.96701	Plekha8			ENSMUSG00000005621	392.935	-0.0889747	0.108477	-0.820221	0.41209	0.762738	Zfp592
	ENSMUSG00000005233	304.539	2.00529	0.881437	2.27503	0.0229042	0.095856	Spc25			ENSMUSG00000005625	1017.85	0.0566264	0.0779306	0.726626	0.467455	0.801225	Psmd4
	ENSMUSG00000005262	193.504	0.472252	0.765881	0.616613	0.53749	0.719202	Ufd1			ENSMUSG00000005656	289.042	-0.0117938	0.120611	-0.0977843	0.922104	0.979577	Snx6
	ENSMUSG00000005267	75.6462	0.948063	0.993154	0.954598	0.339781	0.545043	Zfp287			ENSMUSG00000005667	407.733	-0.16031	0.126549	-1.26678	0.205234	0.5698	Mthfd2
	ENSMUSG00000005299	584.924	0.415244	0.248548	1.67068	0.0947845	0.254888	Letm1			ENSMUSG00000005672	22.0434	1.96104	0.479603	4.08888	4.33454e-05	0.00241315	Kit
	ENSMUSG00000005312	528.662	-0.0455904	0.295835	-0.154108	0.877525	0.939839	Ubqln1			ENSMUSG00000005674	61.3966	-0.0651455	0.259358	-0.25118	0.801675	0.943348	Tomm40l
	ENSMUSG00000005338	2.78083	4.66465	2.45134	1.90289	0.0570544	0.182989	Cadm3			ENSMUSG00000005682	158.647	0.0310777	0.160012	0.194221	0.846003	0.957215	Pan2
	ENSMUSG00000005354	206.154	0.0700287	0.514	0.136243	0.891629	0.948161	Txn2			ENSMUSG00000005683	907.236	0.0592928	0.101874	0.582023	0.560551	0.8484	Cs
	ENSMUSG00000005362	145.792	0.416841	0.404328	1.03095	0.302566	0.506709	Crbn			ENSMUSG00000005687	252.743	0.045318	0.14178	0.319636	0.749244	0.926676	Bcas2
	ENSMUSG00000005370	641.362	0.73776	0.381804	1.9323	0.0533222	0.174238	Msh6			ENSMUSG00000005696	113.89	0.396481	0.186366	2.12743	0.0333843	0.226754	Sh2d1a
	ENSMUSG00000005371	447.629	-0.643461	0.214017	-3.00659	0.00264193	0.018706	Fbxo11			ENSMUSG00000005698	1071.77	-0.140706	0.0886824	-1.58663	0.112597	0.435	Ctcf
	ENSMUSG00000005374	158.914	1.11753	0.540138	2.06897	0.0385493	0.138337	Tbl2			ENSMUSG00000005699	13.9093	-0.08896	0.45716	-0.194592	0.845712	0.957215	Pard6a
	ENSMUSG00000005378	164.59	-0.517876	0.500894	-1.03391	0.301181	0.505151	Bud23			ENSMUSG00000005718	85.34	-0.459121	0.248589	-1.84691	0.0647605	0.322638	Tfap4
	ENSMUSG00000005397	10.7299	0.646756	1.71999	0.376023	0.7069	0.837638	Nid1			ENSMUSG00000005732	1024.3	-0.474891	0.128131	-3.70629	0.000210315	0.00785781	Ranbp1
	ENSMUSG00000005410	1502.46	0.919567	0.364806	2.5207	0.0117121	0.0589946	Mcm5			ENSMUSG00000005763	1112.71	-0.0172087	0.0964092	-0.178496	0.858333	0.962291	Cd247
	ENSMUSG00000005413	61.6631	2.43446	1.16188	2.09527	0.0361467	0.13203	Hmox1			ENSMUSG00000005774	80.9702	-0.369517	0.208773	-1.76995	0.0767359	0.357069	Rfx5
	ENSMUSG00000005417	459.677	0.418011	0.209391	1.99632	0.0458996	0.156517	Mprip			ENSMUSG00000005779	384.703	0.027989	0.111331	0.251404	0.801502	0.943348	Psmb4
	ENSMUSG00000005442	1171.04	-0.337355	0.170363	-1.98021	0.0476798	0.161124	Cic			ENSMUSG00000005802	186.617	0.75306	0.167726	4.48982	7.12821e-06	0.000537737	Slc30a4
	ENSMUSG00000005447	47.0512	-0.738971	1.00192	-0.737552	0.460787	0.657791	Pafah1b3			ENSMUSG00000005804	96.9557	0.0140813	0.206197	0.0682908	0.945554	0.984948	Bloc1s6
	ENSMUSG00000005465	298.758	-0.617286	0.288823	-2.13725	0.0325779	0.123014	Il27ra			ENSMUSG00000005813	172.072	-0.0438178	0.144653	-0.302916	0.761954	0.931635	Metap1
	ENSMUSG00000005469	166.469	0.105086	1.0174	0.103289	0.917734	0.960835	Prkaca			ENSMUSG00000005823	101.875	0.494013	0.174157	2.83659	0.00455979	0.0671821	Gpr108
	ENSMUSG00000005470	345.075	0.841004	0.523905	1.60526	0.108437	0.279169	Asf1b			ENSMUSG00000005824	46.9228	0.0386805	0.329243	0.117483	0.906477	0.975	Tnfsf14
	ENSMUSG00000005481	719.195	0.564788	0.219207	2.5765	0.0099805	0.0518808	Ddx39a			ENSMUSG00000005846	615.784	-0.401426	0.15247	-2.63282	0.00846798	0.098311	Rsl1d1
	ENSMUSG00000005483	361.115	0.456586	0.261983	1.74281	0.0813666	0.232364	Dnajb1			ENSMUSG00000005871	547.085	-0.00307835	0.117561	-0.026185	0.97911	0.993888	Apc
	ENSMUSG00000005501	103.975	-1.12961	0.524125	-2.15523	0.0311442	0.119405	Usp40			ENSMUSG00000005873	483.849	0.0252717	0.147844	0.170935	0.864275	0.963812	Reep5
	ENSMUSG00000005505	90.1809	1.75475	1.27772	1.37334	0.169646	0.366543	Kbtbd4			ENSMUSG00000005881	162.278	0.473114	0.170534	2.77432	0.00553178	0.076574	Ergic3
	ENSMUSG00000005506	656.832	-0.42842	0.123264	-3.47563	0.000509649	0.00490389	Celf1			ENSMUSG00000005882	90.4867	-0.3508	0.167737	-2.09136	0.0364954	0.235787	Uqcc1
	ENSMUSG00000005510	142.475	0.802075	0.692863	1.15762	0.247018	0.45397	Ndufs3			ENSMUSG00000005886	631.879	0.162505	0.0896567	1.81252	0.0699053	0.337968	Ncoa2
	ENSMUSG00000005514	220.159	0.585755	0.589466	0.993703	0.320368	0.52515	Por			ENSMUSG00000005893	512.891	0.167982	0.0881976	1.90461	0.056831	0.301269	Nr2c2
	ENSMUSG00000005533	67.0753	-4.02872	0.828051	-4.8653	1.14284e-06	2.6884e-05	Igf1r			ENSMUSG00000005897	10.105	-0.397188	0.593018	-0.669773	0.503002	0.82309	Nr2c1
	ENSMUSG00000005534	67.6635	-2.39943	0.643901	-3.7264	0.000194234	0.00224932	Insr			ENSMUSG00000005899	238.944	-0.0395494	0.129529	-0.305331	0.760114	0.931124	Smpd4
	ENSMUSG00000005540	26.4406	-5.16588	0.946587	-5.45737	4.83242e-08	1.70378e-06	Fcer2a			ENSMUSG00000005907	61.0063	-0.11328	0.240854	-0.470328	0.63812	0.885244	Pex1
	ENSMUSG00000005566	747.515	0.514264	0.15244	3.37355	0.000742048	0.00667547	Trim28			ENSMUSG00000005936	432.214	0.220211	0.116199	1.89511	0.0580778	0.304705	Kctd20
	ENSMUSG00000005575	245.36	0.356767	0.238047	1.49873	0.133945	0.319304	Ube2m			ENSMUSG00000005947	52.6686	-0.923213	0.348282	-2.65076	0.00803097	0.0961379	Itgae
	ENSMUSG00000005580	1.88243	-1.54351	2.39162	-0.645382	0.51868	0.704916	Adcy9			ENSMUSG00000005949	20.6538	0.347206	0.421256	0.824217	0.409816	0.761202	Ctns
	ENSMUSG00000005583	101.532	-3.23259	0.696661	-4.64012	3.4821e-06	7.22123e-05	Mef2c			ENSMUSG00000005951	8.79832	0.245683	0.584106	0.420613	0.674038	0.902025	Shpk
	ENSMUSG00000005609	471.268	-0.0930955	0.205843	-0.452266	0.651078	0.801064	Ctr9			ENSMUSG00000005968	20.3759	0.234714	0.388403	0.604305	0.545641	0.841682	Tuft1
	ENSMUSG00000005610	3836.21	0.208088	0.158028	1.31678	0.187913	0.389749	Eif4g2			ENSMUSG00000005973	196.846	0.0746945	0.140805	0.530483	0.595777	0.864311	Rcn1
	ENSMUSG00000005611	2.88686	4.71812	1.97946	2.38354	0.0171472	0.0781539	Irag1			ENSMUSG00000005980	14.4502	-0.47088	0.576657	-0.816569	0.414175	0.764045	Dnase1
	ENSMUSG00000005615	81.4658	1.67837	1.25935	1.33272	0.182623	0.383368	Pcyt1a			ENSMUSG00000005981	431.128	-0.415148	0.133644	-3.10637	0.00189397	0.0365851	Trap1
	ENSMUSG00000005621	529.926	-0.881897	0.292914	-3.01077	0.00260583	0.0185252	Zfp592			ENSMUSG00000005982	240.682	-0.231492	0.12238	-1.89158	0.0585463	0.306021	Naa60
	ENSMUSG00000005625	972.934	0.273025	0.151921	1.79715	0.0723123	0.214595	Psmd4			ENSMUSG00000005983	13.0762	-0.489632	0.642557	-0.762005	0.446057	0.78573	1700037C18Rik
	ENSMUSG00000005656	285.218	0.0936341	0.27577	0.339537	0.734205	0.854175	Snx6			ENSMUSG00000005986	13.461	0.671224	0.560022	1.19857	0.230696	0.600233	Ankrd13d
	ENSMUSG00000005667	325.088	0.694884	0.570185	1.2187	0.222959	0.429853	Mthfd2			ENSMUSG00000006005	4482.5	-0.219922	0.0697566	-3.1527	0.00161766	0.0333176	Tpr
	ENSMUSG00000005672	59.5683	-1.34307	0.833345	-1.61166	0.107036	0.276466	Kit			ENSMUSG00000006010	143.83	0.362984	0.151597	2.39439	0.0166479	0.150635	Odr4
	ENSMUSG00000005674	103.587	-1.42203	0.997385	-1.42575	0.153939	0.3474	Tomm40l			ENSMUSG00000006019	71.503	0.0142331	0.212562	0.0669596	0.946614	0.985332	Dhx34
	ENSMUSG00000005677	3.66092	2.08375	1.72433	1.20844	0.226877	0.434116	Nr1i3			ENSMUSG00000006021	34.6051	-0.250498	0.354014	-0.707593	0.479198	0.809665	Kptn
	ENSMUSG00000005681	1.40216	-1.27005	3.17261	-0.400318	0.688923	0.825422	Apoa2			ENSMUSG00000006024	196.15	0.0191359	0.159686	0.119835	0.904614	0.974393	Napa
	ENSMUSG00000005682	220.373	-0.864018	0.528824	-1.63385	0.102291	0.26812	Pan2			ENSMUSG00000006050	191.132	0.0593683	0.158763	0.373942	0.708447	0.914533	Sra1
	ENSMUSG00000005683	830.909	0.429739	0.336944	1.2754	0.202166	0.406492	Cs			ENSMUSG00000006057	65.6146	-0.0142249	0.236746	-0.0600847	0.952088	0.987245	Atp5g1
	ENSMUSG00000005686	33.2171	-4.30421	1.37688	-3.12606	0.00177167	0.0136536	Ampd3			ENSMUSG00000006058	294.359	-0.0328674	0.14001	-0.23475	0.814403	0.948253	Snf8
	ENSMUSG00000005687	264.05	-0.0528018	0.656844	-0.0803872	0.935929	0.967925	Bcas2			ENSMUSG00000006095	161.273	-0.230303	0.147078	-1.56586	0.117382	0.44397	Tbcb
	ENSMUSG00000005696	133.224	-0.0483987	0.938527	-0.0515688	0.958872	0.979632	Sh2d1a			ENSMUSG00000006127	137.938	0.223592	0.183707	1.21711	0.223562	0.592519	Inpp5k
	ENSMUSG00000005698	977.567	0.192302	0.305313	0.629854	0.52879	0.713001	Ctcf			ENSMUSG00000006134	419.74	-0.0627005	0.113186	-0.553957	0.579608	0.856447	Crkl
	ENSMUSG00000005699	21.9563	-1.18086	1.41988	-0.831663	0.405599	0.609346	Pard6a			ENSMUSG00000006154	43.0387	0.267049	0.493645	0.540973	0.588526	0.86058	Eps8l1
	ENSMUSG00000005718	62.1725	0.570377	0.794332	0.718059	0.472721	0.667852	Tfap4			ENSMUSG00000006169	1238.53	0.147461	0.0719026	2.05084	0.0402823	0.246383	Clint1
	ENSMUSG00000005732	679.433	0.969993	0.323561	2.99787	0.00271878	0.0190957	Ranbp1			ENSMUSG00000006179	23.3232	0.210989	0.340893	0.61893	0.535963	0.837786	Prss16
	ENSMUSG00000005763	1044.26	0.241922	0.167734	1.44229	0.149219	0.341284	Cd247			ENSMUSG00000006191	94.72	-0.26285	0.199719	-1.3161	0.188141	0.547004	Cdkal1
	ENSMUSG00000005774	170.732	-2.04259	0.336468	-6.07066	1.27382e-09	6.37354e-08	Rfx5			ENSMUSG00000006215	150.124	0.340933	0.173881	1.96073	0.0499106	0.280779	Zbtb17
	ENSMUSG00000005779	341.344	0.513549	0.507998	1.01093	0.312052	0.515597	Psmb4			ENSMUSG00000006262	99.7081	0.0276901	0.223922	0.12366	0.901585	0.973563	Mob1b
	ENSMUSG00000005802	172.684	1.4113	0.618553	2.28162	0.022512	0.0947932	Slc30a4			ENSMUSG00000006273	188.941	-0.0962616	0.148629	-0.647662	0.517204	0.828163	Atp6v1b2
	ENSMUSG00000005804	87.1592	0.493171	0.708075	0.696496	0.486118	0.678808	Bloc1s6			ENSMUSG00000006276	378.708	0.0923691	0.100343	0.920532	0.357295	0.72443	Eps15l1
	ENSMUSG00000005813	191.72	-0.320118	0.437311	-0.732014	0.46416	0.660732	Metap1			ENSMUSG00000006281	137.182	0.222181	0.173515	1.28047	0.20038	0.564915	Tep1
	ENSMUSG00000005823	109.609	0.31859	0.703827	0.452653	0.650798	0.800896	Gpr108			ENSMUSG00000006288	167.817	-0.00634826	0.13831	-0.0458986	0.963391	0.990347	Ttc5
	ENSMUSG00000005824	90.9273	-1.55583	0.716043	-2.17282	0.0297939	0.115889	Tnfsf14			ENSMUSG00000006289	130.083	-0.00405317	0.154454	-0.0262418	0.979064	0.993888	Osgep
	ENSMUSG00000005846	527.3	0.0647289	0.262489	0.246596	0.805221	0.898611	Rsl1d1			ENSMUSG00000006299	602.691	0.00462315	0.0841884	0.0549144	0.956207	0.98814	Aamp
	ENSMUSG00000005871	721.162	-0.732376	0.176206	-4.15635	3.23366e-05	0.000490056	Apc			ENSMUSG00000006301	48.6826	0.220483	0.279356	0.789254	0.429964	0.775553	Tmbim1
	ENSMUSG00000005873	398.061	0.849126	0.314646	2.69867	0.00696179	0.0396118	Reep5			ENSMUSG00000006304	2370.43	-0.0362083	0.0695171	-0.520855	0.602468	0.868309	Arpc2
	ENSMUSG00000005881	157.256	0.78062	0.417036	1.87183	0.0612305	0.192089	Ergic3			ENSMUSG00000006307	797.691	-0.0284707	0.0819285	-0.347506	0.728211	0.921198	Kmt2b
	ENSMUSG00000005882	79.1067	0.0558899	0.956263	0.0584462	0.953393	0.97657	Uqcc1			ENSMUSG00000006310	420.529	0.557255	0.168095	3.31512	0.000916026	0.0223297	Zbtb32
	ENSMUSG00000005883	4.68962	5.41973	1.57473	3.44169	0.000578095	0.0054559	Spo11			ENSMUSG00000006313	9.81289	2.74771	0.761325	3.60911	0.000307247	0.0102008	Upk1a
	ENSMUSG00000005886	782.206	-0.419295	0.359749	-1.16552	0.243808	0.450962	Ncoa2			ENSMUSG00000006315	25.0397	-0.346344	0.470643	-0.735896	0.461794	0.796966	Tmem147
	ENSMUSG00000005893	599.782	-0.254327	0.175325	-1.4506	0.14689	0.337877	Nr2c2			ENSMUSG00000006333	4023.11	-0.103351	0.0806912	-1.28082	0.200259	0.564719	Rps9
	ENSMUSG00000005897	19.7027	-1.87044	1.56557	-1.19473	0.232192	0.439431	Nr2c1			ENSMUSG00000006335	84.2515	-0.0930658	0.211466	-0.440099	0.659866	0.895723	Tfpt
	ENSMUSG00000005899	309.783	-0.728074	0.375299	-1.93999	0.0523815	0.172356	Smpd4			ENSMUSG00000006342	12.6291	-1.37569	0.554365	-2.48155	0.0130811	0.12928	Susd2
	ENSMUSG00000005907	50.7168	0.546039	0.976935	0.55893	0.576209	0.748808	Pex1			ENSMUSG00000006345	141.724	-0.0919985	0.245866	-0.374182	0.708269	0.914533	Ggt1
	ENSMUSG00000005936	405.375	0.566967	0.23633	2.39904	0.0164379	0.075955	Kctd20			ENSMUSG00000006356	8.21432	0.071549	0.612971	0.116725	0.907078	0.975235	Crip2
	ENSMUSG00000005947	142.455	-2.92166	0.372035	-7.85319	4.05586e-15	6.14658e-13	Itgae			ENSMUSG00000006360	669.041	0.0496321	0.107316	0.462485	0.643733	0.88781	Crip1
	ENSMUSG00000005949	17.2337	1.2283	1.6824	0.730087	0.465337	0.661464	Ctns			ENSMUSG00000006362	36.8706	-0.931147	0.382934	-2.43162	0.0150316	0.141763	Cbfa2t3
	ENSMUSG00000005951	8.32686	0.648719	1.78724	0.362973	0.716625	0.843961	Shpk			ENSMUSG00000006373	215.532	0.0415818	0.161087	0.258132	0.796305	0.942364	Pgrmc1
	ENSMUSG00000005968	29.3248	-0.776652	1.38234	-0.561839	0.574226	0.747532	Tuft1			ENSMUSG00000006378	38.0646	0.117985	0.381847	0.308986	0.757332	0.929789	Gcat
	ENSMUSG00000005973	225.139	-0.282253	0.354055	-0.797203	0.425333	0.627215	Rcn1			ENSMUSG00000006390	154.494	-0.10923	0.174065	-0.627521	0.530317	0.836135	Elovl1
	ENSMUSG00000005980	30.9228	-2.13549	1.03073	-2.07182	0.0382824	0.137693	Dnase1			ENSMUSG00000006392	220.443	-0.0972959	0.149627	-0.650257	0.515526	0.828163	Med8
	ENSMUSG00000005981	332.918	0.43841	0.256901	1.70653	0.0879093	0.243718	Trap1			ENSMUSG00000006395	17.4202	-0.653424	0.45388	-1.43964	0.149969	0.494651	Hyi
	ENSMUSG00000005982	182.962	0.731402	0.565861	1.29255	0.196168	0.399355	Naa60			ENSMUSG00000006398	304.733	-0.0847306	0.181561	-0.466679	0.64073	0.886826	Cdc20
	ENSMUSG00000005983	10.0833	0.264352	1.44352	0.18313	0.854696	0.926794	1700037C18Rik			ENSMUSG00000006412	125.941	-0.37859	0.184182	-2.05552	0.0398292	0.245055	Pfdn2
	ENSMUSG00000005986	11.3057	2.05152	1.35759	1.51114	0.130752	0.31472	Ankrd13d			ENSMUSG00000006418	289.575	0.129152	0.133036	0.970805	0.331645	0.701185	Rnf114
	ENSMUSG00000006005	4293.95	-0.0666138	0.110898	-0.600676	0.548056	0.727079	Tpr			ENSMUSG00000006423	188.754	0.215867	0.147291	1.46558	0.142761	0.485092	Steep1
	ENSMUSG00000006010	160.752	0.0857102	0.433858	0.197554	0.843394	0.920171	Odr4			ENSMUSG00000006442	90.9947	-0.72003	0.291565	-2.46954	0.0135288	0.131763	Srm
	ENSMUSG00000006014	1.74028	3.99036	2.35247	1.69625	0.0898394	0.246859	Prg4			ENSMUSG00000006456	375.593	0.0822295	0.124321	0.661428	0.508338	0.824891	Rbm14
	ENSMUSG00000006019	117.608	-1.26981	0.533038	-2.38221	0.017209	0.0782547	Dhx34			ENSMUSG00000006463	28.1119	0.272669	0.342781	0.795461	0.426346	0.771623	Zdhhc24
	ENSMUSG00000006021	29.2089	0.357552	0.942412	0.379401	0.70439	0.836112	Kptn			ENSMUSG00000006471	83.6933	-0.142558	0.264413	-0.53915	0.589783	0.861497	Ndor1
	ENSMUSG00000006024	206.733	-0.0758719	0.327758	-0.231487	0.816936	0.905287	Napa			ENSMUSG00000006476	56.4402	-0.0878825	0.263008	-0.334144	0.738271	0.923369	Nsmf
	ENSMUSG00000006050	260.407	-0.778013	0.473191	-1.64418	0.100138	0.263882	Sra1			ENSMUSG00000006494	208.057	0.416206	0.1787	2.32908	0.0198548	0.168175	Pdk1
	ENSMUSG00000006056	2.68505	-5.20334	3.20823	-1.62187	0.104831	0.272511	Calcoco2			ENSMUSG00000006498	1949.27	-0.195756	0.0902001	-2.17024	0.0299886	0.214188	Ptbp1
	ENSMUSG00000006057	44.2773	1.92564	0.815569	2.3611	0.0182206	0.0814217	Atp5g1			ENSMUSG00000006517	57.9065	0.260868	0.25672	1.01616	0.309555	0.682433	Mvd
	ENSMUSG00000006058	215.109	1.37208	0.3435	3.99443	6.48508e-05	0.000891736	Snf8			ENSMUSG00000006519	513.125	0.134562	0.128308	1.04875	0.294295	0.667017	Cyba
	ENSMUSG00000006095	161.137	-0.193368	0.808638	-0.239128	0.811006	0.902002	Tbcb			ENSMUSG00000006526	48.404	0.247604	0.244499	1.0127	0.311204	0.684767	Stimate
	ENSMUSG00000006127	191.25	-0.658172	0.264967	-2.48398	0.0129923	0.0638341	Inpp5k			ENSMUSG00000006527	207.3	-0.0551555	0.130249	-0.42346	0.671959	0.900727	Sfmbt1
	ENSMUSG00000006134	416.826	0.00925362	0.183116	0.0505343	0.959697	0.98003	Crkl			ENSMUSG00000006575	12.9938	-0.347238	0.534683	-0.649429	0.516061	0.828163	Rundc3a
	ENSMUSG00000006154	64.9437	-0.868208	1.13371	-0.765812	0.443788	0.642954	Eps8l1			ENSMUSG00000006585	368.902	-0.0349243	0.105706	-0.33039	0.741106	0.924111	Cdt1
	ENSMUSG00000006169	1359.45	-0.0822317	0.163537	-0.502831	0.615083	0.777623	Clint1			ENSMUSG00000006587	21.2959	-0.0721518	0.508422	-0.141913	0.887148	0.969184	Snai3
	ENSMUSG00000006179	14.067	7.00385	1.25511	5.58027	2.40145e-08	8.99033e-07	Prss16			ENSMUSG00000006589	260.1	-0.170413	0.124842	-1.36503	0.172242	0.527865	Aprt
	ENSMUSG00000006191	143.906	-1.27729	0.758799	-1.6833	0.0923165	0.250984	Cdkal1			ENSMUSG00000006599	250.442	-0.10783	0.138479	-0.778676	0.436171	0.77947	Gtf2h1
	ENSMUSG00000006215	200.721	-0.476356	0.362702	-1.31335	0.189064	0.391363	Zbtb17			ENSMUSG00000006641	14.2122	-0.356464	0.482033	-0.739501	0.459603	0.795775	Slc5a6
	ENSMUSG00000006262	105.964	-0.116333	0.579778	-0.20065	0.840972	0.918874	Mob1b			ENSMUSG00000006649	18.607	0.00653895	0.477353	0.0136984	0.989071	0.997573	Nphs1
	ENSMUSG00000006273	195.267	-0.154445	0.24288	-0.635889	0.524849	0.709629	Atp6v1b2			ENSMUSG00000006651	23.7128	0.626908	0.428932	1.46156	0.143863	0.487406	Aplp1
	ENSMUSG00000006276	404.312	-0.048077	0.294035	-0.163507	0.870119	0.936297	Eps15l1			ENSMUSG00000006673	661.352	-0.100602	0.0823899	-1.22105	0.222069	0.591302	Qrich1
	ENSMUSG00000006281	220.657	-1.01834	0.518738	-1.96311	0.0496337	0.166442	Tep1			ENSMUSG00000006676	460.129	0.139491	0.100519	1.38771	0.165227	0.517171	Usp19
	ENSMUSG00000006288	153.601	0.336193	0.488858	0.687711	0.491635	0.684087	Ttc5			ENSMUSG00000006678	878.535	-0.281032	0.0904167	-3.10819	0.00188238	0.0365273	Pola1
	ENSMUSG00000006289	123.185	0.246423	1.31705	0.187103	0.85158	0.925338	Osgep			ENSMUSG00000006699	1380.85	0.0782066	0.0751254	1.04101	0.297869	0.671607	Cdc42
	ENSMUSG00000006299	720.553	-0.470479	0.278894	-1.68694	0.0916143	0.250115	Aamp			ENSMUSG00000006705	369.772	-0.204148	0.112158	-1.82018	0.0687315	0.334335	Pknox1
	ENSMUSG00000006301	34.7148	2.12111	1.16789	1.81619	0.0693411	0.208765	Tmbim1			ENSMUSG00000006715	305.953	-0.0683533	0.112575	-0.60718	0.543731	0.840871	Gmnn
	ENSMUSG00000006304	2148.22	0.352723	0.173535	2.03257	0.0420957	0.147209	Arpc2			ENSMUSG00000006717	60.9074	-0.109149	0.216238	-0.504764	0.613725	0.873904	Acot13
	ENSMUSG00000006307	994.105	-0.620252	0.192345	-3.22469	0.0012611	0.0102772	Kmt2b			ENSMUSG00000006728	354.626	-0.348914	0.115262	-3.02714	0.0024688	0.0435939	Cdk4
	ENSMUSG00000006310	376.874	1.26064	0.296915	4.24581	2.17805e-05	0.000348864	Zbtb32			ENSMUSG00000006731	1098.13	0.0453051	0.0787608	0.575224	0.56514	0.849743	B4galnt1
	ENSMUSG00000006313	9.60833	6.45455	1.52004	4.24629	2.17338e-05	0.000348719	Upk1a			ENSMUSG00000006732	39.3035	-0.494464	0.309406	-1.59811	0.110019	0.431384	Mettl1
	ENSMUSG00000006333	4082.32	-0.114274	0.098619	-1.15875	0.246559	0.453392	Rps9			ENSMUSG00000006736	78.9987	0.613726	0.193646	3.16932	0.00152798	0.0318824	Tspan31
	ENSMUSG00000006335	113.626	-0.847368	0.451986	-1.87477	0.0608248	0.191159	Tfpt			ENSMUSG00000006740	1480.29	-0.136539	0.0729062	-1.8728	0.0610954	0.314009	Kif5b
	ENSMUSG00000006342	22.5721	-2.50336	1.531	-1.63512	0.102025	0.267516	Susd2			ENSMUSG00000006763	160.648	-0.20729	0.132771	-1.56127	0.118461	0.444674	Saal1
	ENSMUSG00000006344	1.33512	2.7779	2.99982	0.926024	0.354434	0.56018	Ggt5			ENSMUSG00000006782	402.462	-0.143296	0.14064	-1.01889	0.308256	0.681585	Cnp
	ENSMUSG00000006345	117.293	0.630291	0.321712	1.95918	0.0500921	0.167445	Ggt1			ENSMUSG00000006800	75.2639	1.52503	0.359879	4.23762	2.25904e-05	0.0014049	Sulf2
	ENSMUSG00000006356	4.68259	5.41769	1.56747	3.45633	0.000547583	0.00520787	Crip2			ENSMUSG00000006818	184.355	-0.134621	0.139977	-0.961736	0.336182	0.704408	Sod2
	ENSMUSG00000006360	528.967	1.07564	0.388848	2.76622	0.00567103	0.0338693	Crip1			ENSMUSG00000006850	47.7482	0.0393292	0.264349	0.148778	0.881729	0.969103	Tmco6
	ENSMUSG00000006362	111.824	-3.06416	0.838743	-3.65328	0.000258912	0.00284172	Cbfa2t3			ENSMUSG00000006906	93.6536	-0.110056	0.206576	-0.532763	0.594197	0.863804	Stambp
	ENSMUSG00000006373	193.002	0.508747	1.0312	0.493354	0.621763	0.782778	Pgrmc1			ENSMUSG00000006920	176.708	0.225321	0.149612	1.50604	0.132057	0.469742	Ezh1
	ENSMUSG00000006378	22.9607	7.71024	1.20178	6.41566	1.40212e-10	8.56543e-09	Gcat			ENSMUSG00000006932	712.928	0.103043	0.091629	1.12457	0.260773	0.634781	Ctnnb1
	ENSMUSG00000006390	139.115	0.291812	0.476219	0.612768	0.54003	0.721306	Elovl1			ENSMUSG00000006941	153.91	-0.301158	0.135822	-2.2173	0.0266026	0.20121	Eif1b
	ENSMUSG00000006392	204.964	0.206321	0.433717	0.475705	0.634284	0.790648	Med8			ENSMUSG00000006998	1217.34	-0.0757506	0.0988368	-0.766421	0.443426	0.7843	Psmd2
	ENSMUSG00000006395	34.2159	-2.16322	1.38214	-1.56512	0.117556	0.293898	Hyi			ENSMUSG00000007021	10.6616	1.62679	0.682618	2.38316	0.0171648	0.1531	Syngr3
	ENSMUSG00000006398	223.793	1.21284	0.412255	2.94196	0.00326147	0.0219113	Cdc20			ENSMUSG00000007029	1232.75	-0.15959	0.113653	-1.40418	0.160265	0.509808	Vars
	ENSMUSG00000006411	4.19152	-0.00520844	2.05705	-0.00253199	0.99798	0.99874	Nectin4			ENSMUSG00000007035	15.3897	-0.325684	0.471265	-0.691084	0.489513	0.815934	Msh5
	ENSMUSG00000006412	102.977	0.23385	0.376343	0.621375	0.534353	0.71731	Pfdn2			ENSMUSG00000007036	94.4301	-0.0432482	0.205946	-0.209997	0.83367	0.955023	Abhd16a
	ENSMUSG00000006418	340.578	-0.320103	0.289834	-1.10444	0.269404	0.475272	Rnf114			ENSMUSG00000007038	68.0502	0.248977	0.251921	0.988315	0.322998	0.693223	Neu1
	ENSMUSG00000006423	161.728	0.939503	0.409742	2.29292	0.0218529	0.0927614	Steep1			ENSMUSG00000007039	13.9085	0.28361	0.465454	0.609318	0.542313	0.840593	Ddah2
	ENSMUSG00000006442	58.5563	0.633281	1.36052	0.465469	0.641596	0.79535	Srm			ENSMUSG00000007041	1445.84	0.042991	0.0982848	0.437413	0.661812	0.896449	Clic1
	ENSMUSG00000006445	4.10283	-2.42227	2.69377	-0.899213	0.368539	0.574024	Epha2			ENSMUSG00000007050	115.097	-0.266482	0.163162	-1.63323	0.10242	0.41672	Lsm2
	ENSMUSG00000006456	320.583	0.761141	0.326131	2.33385	0.0196035	0.0859208	Rbm14			ENSMUSG00000007080	894.804	-0.258166	0.0879187	-2.93642	0.00332021	0.0539227	Pole
	ENSMUSG00000006457	2.33279	4.41223	2.57668	1.71237	0.086828	0.241485	Actn3			ENSMUSG00000007207	27.2228	0.162053	0.313348	0.517168	0.605039	0.869701	Stx1a
	ENSMUSG00000006463	23.6874	1.19167	1.26027	0.945569	0.344369	0.549467	Zdhhc24			ENSMUSG00000007216	29.3814	0.363341	0.370669	0.980231	0.326972	0.696391	Zfp775
	ENSMUSG00000006471	80.6823	0.0115804	0.599789	0.0193075	0.984596	0.991643	Ndor1			ENSMUSG00000007338	138.975	-0.136247	0.147399	-0.924342	0.355308	0.722115	Mrpl49
	ENSMUSG00000006476	50.3868	0.367674	0.712684	0.515901	0.605923	0.771153	Nsmf			ENSMUSG00000007379	12.6765	0.00670548	0.45181	0.0148414	0.988159	0.996914	Dennd2c
	ENSMUSG00000006494	267.968	-0.313807	0.18083	-1.73537	0.0826747	0.234824	Pdk1			ENSMUSG00000007411	280.536	0.0804085	0.115691	0.695026	0.487039	0.814529	Mark3
	ENSMUSG00000006498	1763.68	0.147573	0.192127	0.768104	0.442425	0.64191	Ptbp1			ENSMUSG00000007415	143.178	0.21104	0.15607	1.35222	0.176306	0.532383	Gatad1
	ENSMUSG00000006517	50.3635	1.00547	1.28179	0.784424	0.432792	0.63412	Mvd			ENSMUSG00000007458	965.118	0.054135	0.0798614	0.677862	0.497859	0.821326	M6pr
	ENSMUSG00000006519	447.574	0.763336	0.335078	2.27808	0.0227216	0.0952687	Cyba			ENSMUSG00000007476	413.022	0.194081	0.0904047	2.1468	0.0318089	0.221723	Lrrc8a
	ENSMUSG00000006526	48.4546	0.331458	0.694897	0.476989	0.63337	0.790034	Stimate			ENSMUSG00000007564	521.77	0.190906	0.0936578	2.03833	0.0415166	0.25097	Ppp2r1a
	ENSMUSG00000006527	163.311	0.918785	0.310992	2.95437	0.00313303	0.0212386	Sfmbt1			ENSMUSG00000007570	25.7561	-0.0345999	0.356005	-0.0971895	0.922576	0.97977	Fance
	ENSMUSG00000006575	17.5841	-1.19618	1.17258	-1.02013	0.307668	0.511595	Rundc3a			ENSMUSG00000007589	280.305	-0.243954	0.111352	-2.19083	0.0284642	0.207247	Tinf2
	ENSMUSG00000006585	285.689	1.05116	0.296376	3.54672	0.000390065	0.00395358	Cdt1			ENSMUSG00000007603	79.6515	0.106198	0.190734	0.556789	0.577672	0.855827	Dus3l
	ENSMUSG00000006587	13.4029	2.2915	1.58588	1.44494	0.148476	0.340013	Snai3			ENSMUSG00000007610	106.219	0.126784	0.173179	0.732098	0.464109	0.798927	Gtpbp3
	ENSMUSG00000006589	187.553	1.19807	0.345214	3.47053	0.000519436	0.00498825	Aprt			ENSMUSG00000007613	118.29	-0.338232	0.200353	-1.68818	0.0913773	0.391976	Tgfbr1
	ENSMUSG00000006599	224.585	0.284277	0.26754	1.06256	0.287982	0.492767	Gtf2h1			ENSMUSG00000007617	55.3264	0.204567	0.268409	0.762147	0.445972	0.78573	Homer1
	ENSMUSG00000006611	2.78034	-2.9038	3.16019	-0.91887	0.358164	0.563485	Hfe			ENSMUSG00000007646	51.5082	-0.256537	0.286445	-0.895588	0.370473	0.73605	Rad51c
	ENSMUSG00000006638	1.43636	3.70994	3.24802	1.14222	0.253364	0.459014	Abhd1			ENSMUSG00000007656	587.761	0.0141864	0.109154	0.129967	0.896593	0.972547	Arpp19
	ENSMUSG00000006641	16.6089	-0.860273	1.42575	-0.603384	0.546253	0.725379	Slc5a6			ENSMUSG00000007659	270.087	0.167832	0.143052	1.17322	0.240708	0.611933	Bcl2l1
	ENSMUSG00000006649	32.4266	-1.40219	1.40869	-0.995383	0.31955	0.524136	Nphs1			ENSMUSG00000007670	1600.91	-0.0996871	0.072745	-1.37036	0.170573	0.525535	Khsrp
	ENSMUSG00000006651	59.3085	-1.71014	0.995473	-1.71792	0.0858109	0.239859	Aplp1			ENSMUSG00000007721	410.829	-0.135397	0.115644	-1.17081	0.241676	0.613224	Ccdc124
	ENSMUSG00000006673	730.625	-0.354708	0.247436	-1.43353	0.151705	0.345075	Qrich1			ENSMUSG00000007739	591.149	-0.011746	0.0890102	-0.131963	0.895014	0.971936	Cct4
	ENSMUSG00000006675	28.2068	-3.92192	1.17919	-3.32594	0.000881212	0.00766135	P4htm			ENSMUSG00000007777	9.62824	-0.664356	0.543318	-1.22278	0.221414	0.590828	0610009B22Rik
	ENSMUSG00000006676	587.469	-0.526571	0.157946	-3.33386	0.000856506	0.00750801	Usp19			ENSMUSG00000007812	188.021	-0.154141	0.168907	-0.912582	0.361463	0.72917	Zfp655
	ENSMUSG00000006678	728.532	0.353282	0.350313	1.00848	0.313226	0.516614	Pola1			ENSMUSG00000007815	2067.29	0.0492336	0.0683122	0.720715	0.471085	0.803026	Rhoa
	ENSMUSG00000006699	1257.8	0.488802	0.122376	3.99426	6.48957e-05	0.000891736	Cdc42			ENSMUSG00000007817	1063.72	0.0805484	0.113024	0.712665	0.476053	0.807289	Zmiz1
	ENSMUSG00000006705	327.875	0.205141	0.157741	1.3005	0.193431	0.3966	Pknox1			ENSMUSG00000007827	238.373	-0.036849	0.133743	-0.275522	0.782915	0.937699	Ankrd26
	ENSMUSG00000006715	243.023	0.840364	0.317524	2.64661	0.00813021	0.0443828	Gmnn			ENSMUSG00000007833	101.773	-0.1606	0.191509	-0.838602	0.401692	0.756228	Aldh16a1
	ENSMUSG00000006717	56.1288	0.209608	1.07734	0.194561	0.845737	0.921552	Acot13			ENSMUSG00000007836	626.615	-0.203557	0.100997	-2.01548	0.0438544	0.260289	Hnrnpa0
	ENSMUSG00000006728	289.202	0.284299	0.391583	0.726024	0.467824	0.663575	Cdk4			ENSMUSG00000007850	1893.58	-0.234662	0.0788117	-2.9775	0.00290607	0.0491497	Hnrnph1
	ENSMUSG00000006731	1449.58	-0.709722	0.1152	-6.16077	7.23906e-10	3.79053e-08	B4galnt1			ENSMUSG00000007872	15.9245	-2.39237	0.494026	-4.8426	1.28148e-06	0.000130913	Id3
	ENSMUSG00000006732	61.4131	-1.50529	1.01941	-1.47663	0.139776	0.328122	Mettl1			ENSMUSG00000007880	2769	-0.0975747	0.0568007	-1.71784	0.0858252	0.379399	Arid1a
	ENSMUSG00000006736	88.6154	0.303463	1.33947	0.226555	0.82077	0.907907	Tspan31			ENSMUSG00000007891	2382.43	0.616064	0.142115	4.33496	1.45789e-05	0.000973122	Ctsd
	ENSMUSG00000006740	1263.78	0.437353	0.204286	2.14088	0.0322838	0.122255	Kif5b			ENSMUSG00000007892	3636.07	-0.177682	0.0894878	-1.98555	0.0470837	0.271247	Rplp1
	ENSMUSG00000006763	106.515	1.5146	0.296089	5.11534	3.13176e-07	8.58429e-06	Saal1			ENSMUSG00000007950	99.961	0.364538	0.195729	1.86247	0.0625375	0.316906	Abhd8
	ENSMUSG00000006782	475.97	-0.600333	0.318557	-1.88454	0.0594917	0.188434	Cnp			ENSMUSG00000008035	188.955	-0.0855881	0.145868	-0.58675	0.557371	0.848224	Mid1ip1
	ENSMUSG00000006800	87.3046	1.05136	1.26111	0.83368	0.404461	0.608623	Sulf2			ENSMUSG00000008036	247.011	0.154264	0.121271	1.27206	0.20335	0.567787	Ap2s1
	ENSMUSG00000006818	173.155	0.0966898	0.566298	0.17074	0.864428	0.932785	Sod2			ENSMUSG00000008129	8.05179	0.089357	0.628325	0.142214	0.886911	0.969184	Brme1
	ENSMUSG00000006850	45.5252	0.310779	1.30548	0.238058	0.811836	0.902352	Tmco6			ENSMUSG00000008136	79.4851	0.222246	0.244244	0.909935	0.362857	0.730059	Fhl2
	ENSMUSG00000006906	111.735	-0.56658	0.786739	-0.720162	0.471425	0.666918	Stambp			ENSMUSG00000008140	144.46	-0.244811	0.163629	-1.49613	0.134619	0.474281	Emc10
	ENSMUSG00000006920	259.776	-0.844782	0.270532	-3.12267	0.00179216	0.0137787	Ezh1			ENSMUSG00000008167	8.84942	0.0551856	0.673411	0.0819492	0.934687	0.982947	Fbxw9
	ENSMUSG00000006931	1.67864	3.93654	2.66924	1.47478	0.140272	0.328675	P3h4			ENSMUSG00000008200	861.003	0.0353244	0.0985075	0.358596	0.719897	0.916697	Fnbp4
	ENSMUSG00000006932	702.694	0.22651	0.228115	0.992965	0.320727	0.52539	Ctnnb1			ENSMUSG00000008206	138.163	0.122581	0.17244	0.710863	0.477169	0.80813	Cers4
	ENSMUSG00000006941	145.186	-0.105965	0.505548	-0.209603	0.833977	0.914514	Eif1b			ENSMUSG00000008226	53.2444	-0.237243	0.248659	-0.95409	0.340038	0.708242	Scrn3
	ENSMUSG00000006998	1060.92	0.437952	0.244079	1.79431	0.0727642	0.215287	Psmd2			ENSMUSG00000008301	227.56	-0.0370021	0.14087	-0.262669	0.792806	0.940807	Phax
	ENSMUSG00000007021	9.06461	6.36972	1.39312	4.57229	4.82431e-06	9.4808e-05	Syngr3			ENSMUSG00000008305	13.7468	-0.188823	0.503411	-0.375088	0.707595	0.914533	Tle1
	ENSMUSG00000007029	1057.3	0.385071	0.221056	1.74196	0.0815147	0.232535	Vars			ENSMUSG00000008307	19.4006	-0.192109	0.408965	-0.469744	0.638538	0.885485	1700109H08Rik
	ENSMUSG00000007030	1.88998	4.10724	2.7066	1.51749	0.129142	0.311989	Vwa7			ENSMUSG00000008318	71.8947	-0.220289	0.208605	-1.05601	0.290962	0.664586	Relt
	ENSMUSG00000007033	1.90962	4.12164	2.64829	1.55634	0.119628	0.296363	Hspa1l			ENSMUSG00000008333	282.755	0.0397538	0.129669	0.306579	0.759163	0.930722	Snrpb2
	ENSMUSG00000007036	88.5622	0.210263	0.73631	0.285564	0.775212	0.880344	Abhd16a			ENSMUSG00000008348	3763.11	0.0926193	0.0844477	1.09677	0.272744	0.645995	Ubc
	ENSMUSG00000007038	87.2412	-0.489977	0.232792	-2.10479	0.0353096	0.130179	Neu1			ENSMUSG00000008373	582.675	-0.56909	0.111107	-5.122	3.02319e-07	4.14437e-05	Prpf31
	ENSMUSG00000007041	1244.45	0.668993	0.229997	2.9087	0.0036294	0.0238744	Clic1			ENSMUSG00000008384	58.374	0.462064	0.248133	1.86216	0.0625804	0.316906	Sertad1
	ENSMUSG00000007050	75.253	1.51506	1.03784	1.45982	0.144341	0.334745	Lsm2			ENSMUSG00000008393	208.477	0.417351	0.188889	2.2095	0.02714	0.202818	Carhsp1
	ENSMUSG00000007080	707.57	0.574528	0.3752	1.53126	0.125705	0.306239	Pole			ENSMUSG00000008398	249.281	0.284405	0.19388	1.46692	0.142399	0.484475	Elk3
	ENSMUSG00000007207	49.0963	-1.3345	0.836218	-1.59587	0.110518	0.282909	Stx1a			ENSMUSG00000008429	160.805	0.163458	0.13712	1.19208	0.233231	0.603258	Herpud2
	ENSMUSG00000007216	27.0616	0.874098	1.25239	0.697942	0.485214	0.678386	Zfp775			ENSMUSG00000008435	29.0404	-0.143538	0.35145	-0.408416	0.682968	0.90628	Rdh13
	ENSMUSG00000007338	139.267	-0.0922584	0.961496	-0.095953	0.923558	0.962584	Mrpl49			ENSMUSG00000008450	203.449	-0.325747	0.168735	-1.93053	0.0535415	0.29186	Nutf2
	ENSMUSG00000007379	7.26038	6.04989	1.40417	4.30852	1.64352e-05	0.000277043	Dennd2c			ENSMUSG00000008475	870.189	-0.0196569	0.0918481	-0.214015	0.830535	0.953489	Arpc5
	ENSMUSG00000007411	308.833	-0.152642	0.198421	-0.769286	0.441724	0.641423	Mark3			ENSMUSG00000008496	189.409	0.8174	0.206301	3.96217	7.42701e-05	0.00355966	Pou2f2
	ENSMUSG00000007415	158.033	-0.0611586	0.450595	-0.135729	0.892036	0.948351	Gatad1			ENSMUSG00000008604	196.742	-0.10893	0.159567	-0.682658	0.494823	0.819711	Ubqln4
	ENSMUSG00000007458	905.072	0.346037	0.137984	2.50781	0.0121481	0.0605141	M6pr			ENSMUSG00000008668	2228.04	-0.0767245	0.0682298	-1.1245	0.2608	0.634781	Rps18
	ENSMUSG00000007476	424.203	0.190015	0.135181	1.40563	0.159833	0.354458	Lrrc8a			ENSMUSG00000008682	2387.91	-0.0196909	0.097403	-0.202159	0.839793	0.956449	Rpl10
	ENSMUSG00000007564	579.693	-0.0722389	0.368055	-0.196272	0.844397	0.920744	Ppp2r1a			ENSMUSG00000008683	1628.95	-0.0274357	0.0864554	-0.31734	0.750986	0.927744	Rps15a
	ENSMUSG00000007570	17.1945	2.1359	1.32171	1.61601	0.106092	0.274824	Fance			ENSMUSG00000008690	1125.08	-0.0114872	0.109203	-0.105191	0.916224	0.977844	Ncaph2
	ENSMUSG00000007589	257.178	0.0378936	0.479242	0.0790699	0.936977	0.968205	Tinf2			ENSMUSG00000008730	1564.71	-0.162004	0.0878944	-1.84316	0.0653054	0.323199	Hipk1
	ENSMUSG00000007603	142.399	-1.34456	0.582385	-2.30872	0.0209592	0.0900103	Dus3l			ENSMUSG00000008763	548.329	0.0847761	0.114698	0.739127	0.45983	0.795869	Man1a2
	ENSMUSG00000007610	114.235	-0.0719421	0.307754	-0.233765	0.815168	0.90463	Gtpbp3			ENSMUSG00000008822	10.7393	-0.510423	0.610875	-0.835561	0.403402	0.757991	Acyp1
	ENSMUSG00000007613	139.371	-0.809047	0.477895	-1.69294	0.0904674	0.247975	Tgfbr1			ENSMUSG00000008855	126.275	0.153971	0.185519	0.829944	0.40657	0.759737	Hdac5
	ENSMUSG00000007617	82.6065	-0.849928	0.550733	-1.54327	0.122766	0.301389	Homer1			ENSMUSG00000008859	246.316	0.00234465	0.131636	0.0178116	0.985789	0.995629	Rala
	ENSMUSG00000007646	34.1103	1.43261	1.22036	1.17392	0.240427	0.447652	Rad51c			ENSMUSG00000008892	397.778	-0.164931	0.114031	-1.44637	0.148073	0.492771	Vdac3
	ENSMUSG00000007656	525.755	0.485885	0.285171	1.70384	0.0884112	0.244661	Arpp19			ENSMUSG00000008958	291.268	-0.00794818	0.142132	-0.055921	0.955405	0.98794	Vps72
	ENSMUSG00000007659	268.928	0.22844	0.397	0.575415	0.565011	0.74049	Bcl2l1			ENSMUSG00000008976	630.06	-0.0788372	0.0922103	-0.854972	0.392567	0.751026	Gabpa
	ENSMUSG00000007670	1347.09	0.556218	0.150727	3.69023	0.000224053	0.00252416	Khsrp			ENSMUSG00000009013	813.59	0.023167	0.115468	0.200636	0.840983	0.956449	Dynll1
	ENSMUSG00000007682	27.9384	-8.0093	1.97898	-4.04719	5.18362e-05	0.000733385	Dio2			ENSMUSG00000009030	260.316	0.21412	0.131732	1.62543	0.104072	0.418553	Pdcl
	ENSMUSG00000007721	359.849	0.361055	0.257834	1.40034	0.161412	0.356439	Ccdc124			ENSMUSG00000009035	142.254	0.440986	0.172029	2.56344	0.010364	0.11196	Tmem184b
	ENSMUSG00000007739	521.332	0.47432	0.292239	1.62306	0.104577	0.272346	Cct4			ENSMUSG00000009073	309.693	0.171772	0.122869	1.39801	0.162109	0.512658	Nf2
	ENSMUSG00000007812	165.123	0.336333	0.221562	1.51801	0.129013	0.311866	Zfp655			ENSMUSG00000009076	41.041	0.67189	0.292052	2.30058	0.0214155	0.176259	Zmat5
	ENSMUSG00000007815	1738.16	0.781566	0.124717	6.26671	3.68753e-10	2.07569e-08	Rhoa			ENSMUSG00000009079	1809.7	-0.213837	0.0731877	-2.92176	0.00348057	0.0559569	Ewsr1
	ENSMUSG00000007817	1064.36	0.139446	0.205258	0.67937	0.496903	0.688536	Zmiz1			ENSMUSG00000009090	436.898	-0.0995678	0.124514	-0.799654	0.423911	0.769926	Ap1b1
	ENSMUSG00000007827	226.791	0.160179	0.260783	0.614221	0.539069	0.720572	Ankrd26			ENSMUSG00000009112	289.351	0.0026471	0.116197	0.0227811	0.981825	0.994594	Bcl2l13
	ENSMUSG00000007833	88.8269	0.338577	0.458737	0.738065	0.460475	0.657605	Aldh16a1			ENSMUSG00000009145	11.6412	0.482448	0.555429	0.868604	0.385064	0.745943	Dqx1
	ENSMUSG00000007836	584.683	0.033741	0.3335	0.101172	0.919414	0.961026	Hnrnpa0			ENSMUSG00000009207	154.354	-0.314752	0.146251	-2.15214	0.0313866	0.220327	Lnpk
	ENSMUSG00000007837	35.9906	-3.30944	1.58019	-2.09433	0.0362304	0.132182	Prrg2			ENSMUSG00000009291	158.637	0.384303	0.180828	2.12524	0.0335663	0.227263	Pttg1ip
	ENSMUSG00000007850	1886.53	-0.203364	0.101496	-2.00367	0.0451051	0.154645	Hnrnph1			ENSMUSG00000009293	250.294	0.105137	0.117138	0.897548	0.369427	0.73545	Ube2g2
	ENSMUSG00000007867	1.38786	3.66192	2.82207	1.2976	0.194425	0.397845	Ift43			ENSMUSG00000009406	34.4258	0.091347	0.31082	0.29389	0.768842	0.933807	Elk1
	ENSMUSG00000007872	26.9831	-3.39115	1.37553	-2.46535	0.0136881	0.0662481	Id3			ENSMUSG00000009418	17.3862	-2.3876	0.546808	-4.36644	1.26289e-05	0.000870302	Nav1
	ENSMUSG00000007880	3303.14	-0.572538	0.116724	-4.90507	9.33936e-07	2.26458e-05	Arid1a			ENSMUSG00000009470	930.053	-0.233567	0.0916173	-2.54938	0.0107915	0.114369	Tnpo1
	ENSMUSG00000007891	2218.25	1.14244	0.216866	5.26796	1.37949e-07	4.21359e-06	Ctsd			ENSMUSG00000009535	164.95	-0.207174	0.154348	-1.34226	0.179512	0.53609	Rnmt
	ENSMUSG00000007892	3923.87	-0.376189	0.124883	-3.01233	0.00259249	0.0184637	Rplp1			ENSMUSG00000009549	366.544	0.0873774	0.120213	0.726856	0.467314	0.801225	Srp14
	ENSMUSG00000007950	82.8851	1.37679	0.876902	1.57006	0.1164	0.292177	Abhd8			ENSMUSG00000009551	9.3615	-0.646225	0.733331	-0.881219	0.378199	0.741226	6330409D20Rik
	ENSMUSG00000007987	8.88625	-0.808472	1.52178	-0.531266	0.595234	0.763537	Ift22			ENSMUSG00000009555	296.063	-0.117683	0.124474	-0.94544	0.344434	0.713551	Cdk9
	ENSMUSG00000008035	137.491	1.33176	0.357489	3.72532	0.000195068	0.00225731	Mid1ip1			ENSMUSG00000009563	95.0294	0.0963954	0.184932	0.521248	0.602194	0.868309	Tor2a
	ENSMUSG00000008036	220.055	0.672325	0.314245	2.13949	0.0323958	0.12257	Ap2s1			ENSMUSG00000009566	33.4409	-1.41939	0.358441	-3.95989	7.49847e-05	0.00358045	Fpgs
	ENSMUSG00000008136	68.4659	0.984164	1.32041	0.745346	0.456063	0.65405	Fhl2			ENSMUSG00000009569	174.662	-0.191807	0.151761	-1.26388	0.206274	0.571319	Mrtfb
	ENSMUSG00000008140	173.554	-0.696792	0.30849	-2.25872	0.0239009	0.0988978	Emc10			ENSMUSG00000009575	1736.72	-0.170341	0.0767719	-2.2188	0.0265006	0.200627	Cbx5
	ENSMUSG00000008167	4.93546	5.49374	1.82173	3.01568	0.00256406	0.0183026	Fbxw9			ENSMUSG00000009585	1126.39	-0.0396351	0.101303	-0.391255	0.695609	0.910319	Apobec3
	ENSMUSG00000008193	28.0836	-3.32849	1.49771	-2.22238	0.0262573	0.105572	Spib			ENSMUSG00000009621	55.9388	-0.0249377	0.374916	-0.0665153	0.946968	0.985351	Vav2
	ENSMUSG00000008200	1100.86	-0.625201	0.176678	-3.53865	0.000402185	0.00405556	Fnbp4			ENSMUSG00000009628	36.7318	0.165468	0.328647	0.503482	0.614625	0.874279	Tex15
	ENSMUSG00000008206	199.519	-0.849542	0.444975	-1.90919	0.0562376	0.181186	Cers4			ENSMUSG00000009630	367.466	0.0227779	0.116329	0.195806	0.844762	0.957215	Ppp2cb
	ENSMUSG00000008226	47.0153	0.241232	1.03979	0.232001	0.816537	0.905279	Scrn3			ENSMUSG00000009633	6.50245	-0.794361	0.775893	-1.0238	0.305929	0.680365	G0s2
	ENSMUSG00000008301	272.041	-0.513406	0.725481	-0.707676	0.479146	0.673585	Phax			ENSMUSG00000009640	60.1506	-0.450153	0.220786	-2.03887	0.0414631	0.250884	Dmap1
	ENSMUSG00000008305	11.5164	0.563726	1.75536	0.321146	0.7481	0.863319	Tle1			ENSMUSG00000009647	116.376	-0.148747	0.171901	-0.865305	0.386871	0.74708	Mcu
	ENSMUSG00000008307	13.1775	1.366	1.65648	0.824639	0.409577	0.612115	1700109H08Rik			ENSMUSG00000009681	145.234	0.411285	0.188857	2.17776	0.0294237	0.211337	Bcr
	ENSMUSG00000008333	260.096	0.390368	0.293593	1.32962	0.183643	0.384076	Snrpb2			ENSMUSG00000009687	1546.1	0.242494	0.0790134	3.06903	0.00214756	0.0396615	Fxyd5
	ENSMUSG00000008348	3972.71	-0.0219403	0.174233	-0.125925	0.899791	0.951722	Ubc			ENSMUSG00000009733	14.3834	-1.31098	0.518544	-2.52819	0.0114653	0.118261	Tfcp2
	ENSMUSG00000008373	416.476	0.477269	0.278675	1.71263	0.0867798	0.241394	Prpf31			ENSMUSG00000009739	72.3327	0.405726	0.335362	1.20981	0.22635	0.595796	Pou6f1
	ENSMUSG00000008393	217.618	0.399613	0.667163	0.598974	0.54919	0.727744	Carhsp1			ENSMUSG00000009741	348.931	-0.179055	0.108125	-1.656	0.0977215	0.406609	Ubp1
	ENSMUSG00000008398	486.16	-1.402	0.340379	-4.11892	3.80646e-05	0.000565445	Elk3			ENSMUSG00000009828	12.3026	0.431157	0.532079	0.810324	0.417754	0.765968	Cilk1
	ENSMUSG00000008429	172.246	0.0223312	0.255344	0.0874552	0.93031	0.96509	Herpud2			ENSMUSG00000009863	388.447	-0.010186	0.114728	-0.088784	0.929254	0.981502	Sdhb
	ENSMUSG00000008435	20.8905	1.20851	1.25213	0.965166	0.334462	0.539908	Rdh13			ENSMUSG00000009894	46.3072	-0.746371	0.269224	-2.7723	0.00556615	0.0767996	Snap47
	ENSMUSG00000008450	147.915	0.814887	0.605715	1.34533	0.178518	0.37782	Nutf2			ENSMUSG00000009905	91.6451	-0.0675509	0.192581	-0.350766	0.725764	0.919849	Kdsr
	ENSMUSG00000008475	877.438	0.00501045	0.171438	0.029226	0.976684	0.988489	Arpc5			ENSMUSG00000009907	517.024	0.0932902	0.110293	0.845839	0.397643	0.753381	Vps4b
	ENSMUSG00000008496	324.691	-0.797322	0.398659	-2.00001	0.0454989	0.155622	Pou2f2			ENSMUSG00000009927	998.636	-0.282461	0.0994061	-2.84148	0.00449043	0.0666455	Rps25
	ENSMUSG00000008604	194.173	-0.0103788	0.406089	-0.0255581	0.97961	0.989593	Ubqln4			ENSMUSG00000009995	58.4632	0.0060154	0.245887	0.0244641	0.980482	0.994388	Tafazzin
	ENSMUSG00000008668	2326.32	-0.172331	0.238581	-0.722319	0.470099	0.665579	Rps18			ENSMUSG00000010025	174.119	0.0426889	0.156469	0.272826	0.784987	0.937762	Aldh3a2
	ENSMUSG00000008682	2237.75	0.24793	0.133409	1.85842	0.0631094	0.196342	Rpl10			ENSMUSG00000010045	73.4732	0.0446314	0.188373	0.236931	0.81271	0.94782	Tmem115
	ENSMUSG00000008683	1592.58	0.0909096	0.272154	0.334038	0.738351	0.856913	Rps15a			ENSMUSG00000010047	10.5736	-0.140054	0.663267	-0.211157	0.832765	0.954415	Hyal2
	ENSMUSG00000008690	1038.21	0.32092	0.135705	2.36483	0.0180381	0.0809507	Ncaph2			ENSMUSG00000010048	58.7355	-0.776545	0.259952	-2.98727	0.00281485	0.0482346	Ifrd2
	ENSMUSG00000008730	1725.13	-0.416216	0.240619	-1.72977	0.0836712	0.236642	Hipk1			ENSMUSG00000010054	40.9763	-0.204321	0.323289	-0.632008	0.527382	0.835034	Tusc2
	ENSMUSG00000008763	576.372	-0.0186728	0.279522	-0.0668027	0.946739	0.973039	Man1a2			ENSMUSG00000010057	69.9878	0.0972239	0.207415	0.468742	0.639254	0.885853	Nprl2
	ENSMUSG00000008822	5.10812	5.54252	1.64082	3.3779	0.000730412	0.00659715	Acyp1			ENSMUSG00000010067	182.343	0.167728	0.157034	1.0681	0.285477	0.657301	Rassf1
	ENSMUSG00000008855	190.627	-0.93257	0.320515	-2.9096	0.00361894	0.0238255	Hdac5			ENSMUSG00000010095	352.607	0.0344568	0.106944	0.322194	0.747306	0.926029	Slc3a2
	ENSMUSG00000008859	220.248	0.464422	0.714822	0.649702	0.515885	0.702814	Rala			ENSMUSG00000010097	640.179	0.0339802	0.0966754	0.351488	0.725222	0.919643	Nxf1
	ENSMUSG00000008892	333.203	0.456068	0.23524	1.93874	0.0525336	0.172604	Vdac3			ENSMUSG00000010110	209.054	0.0336632	0.148096	0.227306	0.820186	0.949899	Stx5a
	ENSMUSG00000008958	317.877	-0.228353	0.239168	-0.95478	0.339689	0.545043	Vps72			ENSMUSG00000010142	25.3928	-0.211869	0.403873	-0.524592	0.599867	0.866988	Tnfrsf13b
	ENSMUSG00000008976	633.372	-0.0639882	0.132157	-0.484182	0.628257	0.787557	Gabpa			ENSMUSG00000010205	726.51	-0.109272	0.095791	-1.14074	0.25398	0.627665	Raver1
	ENSMUSG00000009013	798.357	0.138707	0.229991	0.603098	0.546443	0.725507	Dynll1			ENSMUSG00000010277	1369.53	-0.13184	0.0951624	-1.38542	0.165923	0.517708	Bltp2
	ENSMUSG00000009035	142.077	0.555259	0.377057	1.47261	0.140855	0.329478	Tmem184b			ENSMUSG00000010290	90.9232	-0.0964392	0.183721	-0.524921	0.599638	0.866854	AI597479
	ENSMUSG00000009073	340.697	-0.0758737	0.304562	-0.249124	0.803265	0.897318	Nf2			ENSMUSG00000010358	180.037	-0.262371	0.141466	-1.85466	0.0636452	0.319705	Ifi35
	ENSMUSG00000009076	42.1099	0.781069	0.989182	0.789611	0.429755	0.631255	Zmat5			ENSMUSG00000010362	57.2734	0.353363	0.322101	1.09706	0.272617	0.645995	Rdm1
	ENSMUSG00000009079	1712.28	-0.0196051	0.124832	-0.157052	0.875204	0.938565	Ewsr1			ENSMUSG00000010376	533.348	-0.122569	0.0944356	-1.29791	0.194319	0.556837	Nedd8
	ENSMUSG00000009090	559.902	-0.7696	0.218753	-3.51812	0.000434615	0.0043163	Ap1b1			ENSMUSG00000010392	224.026	0.0989516	0.138434	0.714794	0.474736	0.806129	Gosr1
	ENSMUSG00000009092	5.35196	-0.996752	2.36945	-0.420669	0.673997	0.816202	Derl3			ENSMUSG00000010406	208.158	-0.245135	0.142889	-1.71555	0.0862435	0.380389	Mrpl52
	ENSMUSG00000009093	1.15819	3.40257	3.25325	1.0459	0.295607	0.500383	Gstt4			ENSMUSG00000010453	396.178	0.0859373	0.105473	0.814782	0.415197	0.764167	Kansl3
	ENSMUSG00000009112	291.726	0.0528622	0.31097	0.169991	0.865017	0.933164	Bcl2l13			ENSMUSG00000010492	13.493	0.420532	0.464734	0.904887	0.365525	0.732079	Uckl1os
	ENSMUSG00000009145	22.9471	-1.24034	1.35404	-0.916024	0.359654	0.564705	Dqx1			ENSMUSG00000010517	349.738	0.0852792	0.129885	0.656574	0.511455	0.825985	Faf1
	ENSMUSG00000009207	100.247	1.42187	0.661288	2.15015	0.0315434	0.120323	Lnpk			ENSMUSG00000010554	236.957	-0.464343	0.161742	-2.87088	0.00409325	0.0621248	Mettl16
	ENSMUSG00000009210	2.05488	4.2271	3.24138	1.30411	0.192197	0.395135	Prr29			ENSMUSG00000010607	41.4905	0.18331	0.303496	0.603996	0.545847	0.841682	Pigyl
	ENSMUSG00000009291	129.523	1.5531	0.844687	1.83867	0.065964	0.202304	Pttg1ip			ENSMUSG00000010608	2098.79	-0.17251	0.0790534	-2.1822	0.029095	0.210279	Rbm25
	ENSMUSG00000009292	12.5222	-3.12686	1.04309	-2.99769	0.00272036	0.0190982	Trpm2			ENSMUSG00000010609	92.0043	-0.0937054	0.230179	-0.407099	0.683935	0.906958	Psen2
	ENSMUSG00000009293	225.557	0.550355	0.497636	1.10594	0.268753	0.474591	Ube2g2			ENSMUSG00000010660	20.4633	-0.250707	0.435723	-0.575381	0.565033	0.849743	Plcd1
	ENSMUSG00000009406	46.791	-0.719539	1.02973	-0.698767	0.484697	0.678026	Elk1			ENSMUSG00000010663	122.719	-0.0632406	0.183739	-0.344187	0.730705	0.921258	Fads1
	ENSMUSG00000009418	26.2378	-3.15346	1.33534	-2.36154	0.0181994	0.0813555	Nav1			ENSMUSG00000010751	38.7778	0.076889	0.268444	0.286425	0.774553	0.934195	Tnfrsf22
	ENSMUSG00000009470	868.843	0.00745682	0.162452	0.0459017	0.963389	0.982018	Tnpo1			ENSMUSG00000010755	242.387	0.0914454	0.114346	0.799724	0.423871	0.769926	Cars
	ENSMUSG00000009535	170.993	-0.270221	0.438656	-0.616021	0.537881	0.719472	Rnmt			ENSMUSG00000010911	25.5108	0.0132605	0.366164	0.0362146	0.971111	0.99236	Apip
	ENSMUSG00000009549	344.252	0.389108	0.246071	1.58129	0.113813	0.288221	Srp14			ENSMUSG00000010914	76.6643	-0.351425	0.207133	-1.69661	0.0897702	0.388883	Pdhx
	ENSMUSG00000009555	321.67	-0.324343	0.462395	-0.701442	0.483027	0.67653	Cdk9			ENSMUSG00000010936	229.104	-0.114356	0.137783	-0.829971	0.406555	0.759737	Vac14
	ENSMUSG00000009563	137.609	-0.900921	0.540019	-1.66832	0.0952531	0.255581	Tor2a			ENSMUSG00000011008	39.2406	-0.441971	0.276821	-1.5966	0.110355	0.431669	Mcoln2
	ENSMUSG00000009566	11.9991	2.13064	1.56687	1.35981	0.173891	0.372023	Fpgs			ENSMUSG00000011096	22.1477	0.200649	0.401446	0.499817	0.617204	0.875179	Akt1s1
	ENSMUSG00000009569	289.181	-1.42278	0.206704	-6.88318	5.85321e-12	4.88108e-10	Mrtfb			ENSMUSG00000011114	246.419	0.145097	0.128326	1.13069	0.258186	0.63106	Tbrg1
	ENSMUSG00000009575	1425.09	0.55104	0.262613	2.09829	0.0358792	0.131492	Cbx5			ENSMUSG00000011158	241.271	-0.0650286	0.137646	-0.472433	0.636618	0.884508	Brf1
	ENSMUSG00000009585	1300.86	-0.425424	0.292915	-1.45238	0.146396	0.337184	Apobec3			ENSMUSG00000011179	685.701	0.0376581	0.130062	0.28954	0.772168	0.933811	Odc1
	ENSMUSG00000009621	162.263	-2.39808	0.521247	-4.60066	4.21164e-06	8.47761e-05	Vav2			ENSMUSG00000011254	77.651	-0.62541	0.256816	-2.43525	0.0148816	0.140746	Thg1l
	ENSMUSG00000009628	96.4633	-2.07042	0.592666	-3.4934	0.000476909	0.00463985	Tex15			ENSMUSG00000011256	1208.19	-0.248563	0.118425	-2.09891	0.0358248	0.233872	Adam19
	ENSMUSG00000009630	309.99	0.74437	0.311098	2.39271	0.0167242	0.0769048	Ppp2cb			ENSMUSG00000011257	426.958	-0.350438	0.155284	-2.25676	0.0240234	0.188825	Pabpc4
	ENSMUSG00000009633	10.9251	-1.983	1.42982	-1.38689	0.165476	0.361979	G0s2			ENSMUSG00000011267	21.424	-0.593041	0.389302	-1.52334	0.127673	0.461628	Zfp296
	ENSMUSG00000009640	66.5644	-0.741763	0.674002	-1.10053	0.271099	0.476981	Dmap1			ENSMUSG00000011306	239.681	-0.129768	0.121891	-1.06462	0.287049	0.659028	Sugp1
	ENSMUSG00000009647	83.8686	1.14608	0.832363	1.37689	0.168545	0.365046	Mcu			ENSMUSG00000011382	15.1919	-0.698315	0.448161	-1.55818	0.119191	0.446501	Dhdh
	ENSMUSG00000009681	207.025	-0.571169	0.435037	-1.31292	0.189209	0.391449	Bcr			ENSMUSG00000011427	103.467	0.46476	0.189032	2.45862	0.0139471	0.134808	Zfp790
	ENSMUSG00000009687	1386.24	0.784852	0.153928	5.09882	3.41769e-07	9.30331e-06	Fxyd5			ENSMUSG00000011658	35.7253	0.0268953	0.284648	0.0944864	0.924723	0.979851	Fuz
	ENSMUSG00000009731	1.27595	3.54129	3.25075	1.08938	0.275988	0.481285	Kcnd1			ENSMUSG00000011752	971.974	0.47375	0.115902	4.08749	4.36069e-05	0.00241715	Pgam1
	ENSMUSG00000009733	18.9842	-1.96037	0.837075	-2.34193	0.0191845	0.084649	Tfcp2			ENSMUSG00000011832	28.5252	0.895176	0.367075	2.43867	0.0147413	0.140042	Evi5l
	ENSMUSG00000009739	228.426	-2.28339	0.500694	-4.56045	5.10441e-06	9.95676e-05	Pou6f1			ENSMUSG00000011837	37.7449	-0.00381504	0.312169	-0.0122211	0.990249	0.998087	Snapc2
	ENSMUSG00000009741	373.279	-0.349335	0.309766	-1.12774	0.259431	0.465282	Ubp1			ENSMUSG00000011877	279.205	-0.162679	0.114409	-1.4219	0.155054	0.503272	Git1
	ENSMUSG00000009772	7.04409	-0.455618	1.59191	-0.286208	0.774719	0.880333	Nuak2			ENSMUSG00000011884	387.317	0.119753	0.110909	1.07974	0.28026	0.653803	Gltp
	ENSMUSG00000009828	37.7726	-2.22346	0.901075	-2.46756	0.0136038	0.0659922	Cilk1			ENSMUSG00000011958	496.854	0.0834631	0.103159	0.809076	0.418472	0.766316	Bnip2
	ENSMUSG00000009863	359.802	0.309819	0.276399	1.12091	0.262325	0.468287	Sdhb			ENSMUSG00000011960	379.167	0.0493324	0.105729	0.466593	0.640791	0.886826	Ccnt1
	ENSMUSG00000009894	76.1168	-1.83538	0.512726	-3.57966	0.000344041	0.00358864	Snap47			ENSMUSG00000012076	139.392	-0.182712	0.184288	-0.991444	0.321469	0.692897	Brms1l
	ENSMUSG00000009905	102.246	-0.375683	0.440536	-0.852785	0.393779	0.598144	Kdsr			ENSMUSG00000012114	510.129	0.00389634	0.0875679	0.044495	0.96451	0.990458	Med15
	ENSMUSG00000009907	607.967	-0.338539	0.23971	-1.41229	0.157865	0.35162	Vps4b			ENSMUSG00000012117	158.678	0.0126194	0.165555	0.0762249	0.93924	0.983347	Dhdds
	ENSMUSG00000009927	857.41	0.218408	0.234228	0.93246	0.351099	0.556372	Rps25			ENSMUSG00000012123	24.8415	-0.624004	0.386351	-1.61512	0.106284	0.423177	Crybg2
	ENSMUSG00000009995	99.5703	-1.32676	0.652418	-2.0336	0.0419916	0.146945	Tafazzin			ENSMUSG00000012126	50.8343	0.0997648	0.25303	0.394281	0.693374	0.910319	Ubxn11
	ENSMUSG00000010021	2.22429	4.34145	2.60102	1.66913	0.0950913	0.255261	Kif19a			ENSMUSG00000012296	107.86	0.0923493	0.156813	0.588912	0.55592	0.847634	Tjap1
	ENSMUSG00000010025	196.45	-0.263147	0.587785	-0.447693	0.654375	0.803615	Aldh3a2			ENSMUSG00000012405	992.523	-0.0437244	0.101336	-0.431479	0.66612	0.897807	Rpl15
	ENSMUSG00000010044	2.34034	4.41722	1.9146	2.30713	0.0210476	0.0902869	Zmynd10			ENSMUSG00000012422	213.776	0.126487	0.152306	0.830484	0.406265	0.759737	Tmem167
	ENSMUSG00000010045	79.4141	-0.148397	0.6993	-0.212207	0.831945	0.913685	Tmem115			ENSMUSG00000012429	99.69	-0.124955	0.187539	-0.666287	0.505228	0.823595	Mplkip
	ENSMUSG00000010047	6.83027	2.07491	2.01418	1.03015	0.302939	0.507075	Hyal2			ENSMUSG00000012443	2258.74	-0.102199	0.10626	-0.961785	0.336158	0.704408	Kif11
	ENSMUSG00000010048	46.727	-0.267586	1.35387	-0.197646	0.843322	0.920171	Ifrd2			ENSMUSG00000012483	74.6302	0.0880353	0.228969	0.384485	0.700619	0.911662	Rpa3
	ENSMUSG00000010051	6.29116	2.07778	1.61294	1.2882	0.197677	0.401235	Hyal1			ENSMUSG00000012519	60.044	0.540959	0.264215	2.04742	0.0406169	0.247355	Mlkl
	ENSMUSG00000010054	53.4032	-0.925991	0.618997	-1.49595	0.134666	0.320131	Tusc2			ENSMUSG00000012535	480.418	0.0096021	0.0944605	0.101652	0.919033	0.978935	Tnpo3
	ENSMUSG00000010057	95.6634	-0.730325	0.956623	-0.76344	0.445201	0.644309	Nprl2			ENSMUSG00000012609	216.059	-0.0828135	0.135319	-0.611986	0.540547	0.839716	Ttll5
	ENSMUSG00000010067	196.993	-0.0352862	0.378399	-0.0932512	0.925704	0.963292	Rassf1			ENSMUSG00000012640	118.934	-0.173384	0.171465	-1.01119	0.311924	0.685288	Zfp715
	ENSMUSG00000010095	284.062	0.941482	0.402844	2.33709	0.0194344	0.0853697	Slc3a2			ENSMUSG00000012819	9.51865	0.0270104	0.735781	0.0367098	0.970716	0.99236	Cdh23
	ENSMUSG00000010097	717.592	-0.263324	0.12314	-2.1384	0.0324842	0.122799	Nxf1			ENSMUSG00000012848	1613.43	0.0437705	0.0754012	0.580501	0.561577	0.8484	Rps5
	ENSMUSG00000010110	226.254	-0.181436	0.376161	-0.482337	0.629567	0.788328	Stx5a			ENSMUSG00000012889	89.1593	0.944683	0.254334	3.71434	0.000203736	0.00766204	Podnl1
	ENSMUSG00000010142	45.5778	-1.6102	0.921609	-1.74716	0.0806091	0.23103	Tnfrsf13b			ENSMUSG00000013033	184.613	-0.284174	0.179578	-1.58246	0.113545	0.436416	Adgrl1
	ENSMUSG00000010154	2.96788	4.75849	1.92963	2.46601	0.0136629	0.0661569	Spire2			ENSMUSG00000013076	17.4066	0.126062	0.5557	0.226852	0.820539	0.949957	Amotl1
	ENSMUSG00000010205	714.229	-0.00549129	0.364044	-0.0150841	0.987965	0.993132	Raver1			ENSMUSG00000013089	47.3123	1.17362	0.331774	3.53741	0.000404077	0.0126264	Etv5
	ENSMUSG00000010277	1359.06	-0.0799802	0.170065	-0.470293	0.638146	0.792778	Bltp2			ENSMUSG00000013150	11.1211	0.728418	0.580549	1.25471	0.209586	0.575491	Gfod2
	ENSMUSG00000010290	68.9863	1.06245	1.19251	0.890936	0.372964	0.578116	AI597479			ENSMUSG00000013155	46.2517	0.2066	0.259705	0.795516	0.426313	0.771623	Enkd1
	ENSMUSG00000010307	1.70265	3.95635	2.77462	1.42591	0.153895	0.347349	Tmem86a			ENSMUSG00000013160	147.814	0.375006	0.161112	2.32762	0.0199324	0.168513	Atp6v0d1
	ENSMUSG00000010342	1.36194	3.63595	2.96519	1.22621	0.220118	0.426936	Tex14			ENSMUSG00000013236	183.155	-0.0758724	0.160326	-0.473239	0.636043	0.884388	Ptprs
	ENSMUSG00000010358	161.984	0.102479	0.327705	0.312717	0.754496	0.867684	Ifi35			ENSMUSG00000013275	75.9337	0.208455	0.238048	0.875687	0.3812	0.74379	Slc41a1
	ENSMUSG00000010362	42.609	2.22269	1.00048	2.22162	0.0263092	0.105754	Rdm1			ENSMUSG00000013465	308.416	0.0802503	0.106126	0.75618	0.449541	0.789029	Nelfb
	ENSMUSG00000010376	513.869	0.0297269	0.28953	0.102673	0.918222	0.961026	Nedd8			ENSMUSG00000013495	51.0879	0.447248	0.276581	1.61706	0.105865	0.422675	Tmem175
	ENSMUSG00000010392	192.409	0.745639	0.337804	2.20731	0.0272922	0.10887	Gosr1			ENSMUSG00000013539	58.0741	0.39367	0.229253	1.71719	0.0859446	0.379573	Tango2
	ENSMUSG00000010406	183.627	0.154035	0.714008	0.215732	0.829196	0.912446	Mrpl52			ENSMUSG00000013593	607.5	-0.0528079	0.10775	-0.490098	0.624064	0.878846	Ndufs2
	ENSMUSG00000010453	402.686	0.103333	0.260416	0.3968	0.691515	0.827498	Kansl3			ENSMUSG00000013622	35.2176	0.220904	0.318178	0.694277	0.487509	0.814794	Atraid
	ENSMUSG00000010492	18.3507	-0.441636	1.38189	-0.319589	0.74928	0.864205	Uckl1os			ENSMUSG00000013629	789.828	-0.301246	0.133546	-2.25575	0.0240861	0.188969	Cad
	ENSMUSG00000010517	286.498	0.929743	0.415799	2.23604	0.0253492	0.103024	Faf1			ENSMUSG00000013646	93.9502	0.17606	0.173816	1.01291	0.311103	0.684663	Sh3bp5l
	ENSMUSG00000010538	1.58906	0.473649	2.14164	0.221162	0.824966	0.910258	Tsacc			ENSMUSG00000013662	286.195	-0.126688	0.133154	-0.951443	0.34138	0.709876	Atad1
	ENSMUSG00000010554	203.82	-0.0381212	0.265799	-0.143421	0.885958	0.944508	Mettl16			ENSMUSG00000013663	940.069	-0.000569462	0.0751892	-0.00757371	0.993957	0.999129	Pten
	ENSMUSG00000010607	30.1269	2.05971	1.57313	1.30931	0.19043	0.3929	Pigyl			ENSMUSG00000013698	258.905	0.0821375	0.149726	0.548586	0.58329	0.858025	Pea15a
	ENSMUSG00000010608	2348.35	-0.46941	0.0773795	-6.06634	1.30859e-09	6.50621e-08	Rbm25			ENSMUSG00000013701	255.934	-0.0603453	0.130906	-0.460981	0.644812	0.888136	Timm23
	ENSMUSG00000010609	173.831	-1.60729	0.363888	-4.417	1.0008e-05	0.000178636	Psen2			ENSMUSG00000013707	121.219	0.307655	0.165957	1.85383	0.063764	0.319806	Tnfaip8l2
	ENSMUSG00000010660	10.3891	6.56615	1.36302	4.81735	1.45476e-06	3.36195e-05	Plcd1			ENSMUSG00000013736	242.025	-0.180918	0.148485	-1.21842	0.223064	0.591906	Trnt1
	ENSMUSG00000010663	76.2283	2.73142	0.805591	3.39058	0.000697439	0.00636868	Fads1			ENSMUSG00000013787	707.707	0.101748	0.103421	0.983823	0.325203	0.695341	Ehmt2
	ENSMUSG00000010751	79.6452	-1.64815	0.582576	-2.82907	0.00466832	0.0289789	Tnfrsf22			ENSMUSG00000013822	115.87	0.205005	0.19392	1.05716	0.290437	0.663819	Elof1
	ENSMUSG00000010755	202.306	0.894835	0.287005	3.11784	0.00182182	0.0139563	Cars			ENSMUSG00000013833	112.833	-0.0211796	0.187234	-0.113118	0.909937	0.976153	Med16
	ENSMUSG00000010830	2.66948	4.60565	1.85831	2.47841	0.0131969	0.064515	Kdelr3			ENSMUSG00000013846	378.686	0.142435	0.136167	1.04603	0.295545	0.668769	St3gal1
	ENSMUSG00000010911	23.0109	0.526762	1.30563	0.403455	0.686613	0.824386	Apip			ENSMUSG00000013858	199.236	-0.141481	0.122889	-1.15129	0.249611	0.622879	Tmem259
	ENSMUSG00000010914	98.7994	-1.0392	0.28962	-3.58816	0.000333014	0.00349676	Pdhx			ENSMUSG00000013878	75.9545	0.119662	0.193394	0.618744	0.536085	0.837876	Rnf170
	ENSMUSG00000010936	326.241	-1.03165	0.476646	-2.16438	0.0304349	0.117415	Vac14			ENSMUSG00000013973	75.3774	0.0494116	0.200358	0.246617	0.805204	0.944548	Dedd
	ENSMUSG00000011008	50.941	-1.10491	0.519793	-2.12567	0.0335304	0.125618	Mcoln2			ENSMUSG00000013997	59.0103	0.232811	0.263143	0.884732	0.376301	0.739458	Nit1
	ENSMUSG00000011096	34.0923	-0.915894	1.46339	-0.625869	0.531401	0.71493	Akt1s1			ENSMUSG00000014030	31.6123	-0.703451	0.43624	-1.61253	0.106846	0.424039	Pax5
	ENSMUSG00000011114	251.24	0.162651	0.207175	0.785092	0.432399	0.633604	Tbrg1			ENSMUSG00000014039	99.5141	0.166161	0.22079	0.752577	0.451704	0.791066	Prdm15
	ENSMUSG00000011148	10.9698	-1.04163	1.67895	-0.620404	0.534992	0.717651	Adssl1			ENSMUSG00000014074	324.942	-0.119929	0.110561	-1.08474	0.278038	0.651003	Rnf168
	ENSMUSG00000011158	300.701	-0.653081	0.214368	-3.04655	0.00231487	0.0168832	Brf1			ENSMUSG00000014077	289.437	0.527622	0.152338	3.46349	0.00053321	0.0150064	Chp1
	ENSMUSG00000011179	613.109	0.500444	0.38376	1.30405	0.192215	0.395135	Odc1			ENSMUSG00000014164	11.1993	0.0992603	0.51497	0.19275	0.847155	0.957363	Klhl3
	ENSMUSG00000011254	38.7417	2.60297	0.854241	3.04712	0.00231046	0.0168589	Thg1l			ENSMUSG00000014177	42.6319	0.213898	0.296365	0.721738	0.470456	0.802601	Tvp23b
	ENSMUSG00000011256	1226.84	-0.279407	0.166421	-1.67891	0.0931687	0.252427	Adam19			ENSMUSG00000014195	804.471	-0.197558	0.0765822	-2.57968	0.00988906	0.108671	Dnajc7
	ENSMUSG00000011257	470.571	-0.607577	0.300796	-2.0199	0.0433939	0.150646	Pabpc4			ENSMUSG00000014226	515.304	-0.425733	0.120921	-3.52075	0.000430325	0.0131263	Cacybp
	ENSMUSG00000011267	33.6007	-1.59298	0.65551	-2.43014	0.015093	0.0714141	Zfp296			ENSMUSG00000014232	132.907	-0.043638	0.162849	-0.267967	0.788725	0.939499	Cluap1
	ENSMUSG00000011306	252.243	-0.264388	0.412634	-0.640732	0.521697	0.707457	Sugp1			ENSMUSG00000014245	28.7377	0.279614	0.374198	0.747236	0.454921	0.792429	Pigl
	ENSMUSG00000011382	23.4738	-1.62916	1.03498	-1.5741	0.115464	0.290856	Dhdh			ENSMUSG00000014294	165.519	-0.000986164	0.159318	-0.00618991	0.995061	0.999262	Ndufa2
	ENSMUSG00000011427	191.756	-1.17266	0.446511	-2.62628	0.0086325	0.0464199	Zfp790			ENSMUSG00000014301	47.0104	0.0597068	0.297545	0.200665	0.840961	0.956449	Pam16
	ENSMUSG00000011658	39.0246	-0.27983	0.674455	-0.414898	0.678217	0.818545	Fuz			ENSMUSG00000014303	10.6596	0.0373905	0.663726	0.0563343	0.955075	0.98794	Glis2
	ENSMUSG00000011752	917.046	0.873654	0.456181	1.91515	0.0554735	0.179353	Pgam1			ENSMUSG00000014313	1303.99	0.00288376	0.0929234	0.0310337	0.975243	0.992876	Cox6c
	ENSMUSG00000011831	9.51756	-2.17276	1.15326	-1.88402	0.0595626	0.18853	Evi5			ENSMUSG00000014349	335.035	0.0907054	0.128787	0.704308	0.481241	0.810588	Ube2z
	ENSMUSG00000011837	46.7847	-0.570348	1.35309	-0.421516	0.673378	0.81564	Snapc2			ENSMUSG00000014353	48.2835	-0.392617	0.285852	-1.3735	0.169598	0.523739	Tmem87b
	ENSMUSG00000011877	282.653	-0.163778	0.338539	-0.48378	0.628542	0.787633	Git1			ENSMUSG00000014355	851.044	-0.218083	0.0902238	-2.41713	0.0156433	0.145508	Anapc1
	ENSMUSG00000011884	444.766	-0.248378	0.314414	-0.789973	0.429544	0.631121	Gltp			ENSMUSG00000014402	211.728	-0.0218127	0.148317	-0.147068	0.883079	0.969103	Tsg101
	ENSMUSG00000011958	562.804	-0.246338	0.304279	-0.80958	0.418182	0.620698	Bnip2			ENSMUSG00000014418	194.867	0.0418442	0.145484	0.287621	0.773636	0.933846	Hps5
	ENSMUSG00000011960	387.132	0.0197061	0.305719	0.0644583	0.948605	0.973936	Ccnt1			ENSMUSG00000014426	315.404	0.241695	0.108149	2.23482	0.0254289	0.195769	Map3k4
	ENSMUSG00000012076	108.606	0.732361	0.869591	0.84219	0.399682	0.603736	Brms1l			ENSMUSG00000014444	573.343	-0.143488	0.116248	-1.23433	0.217081	0.586199	Piezo1
	ENSMUSG00000012114	540.635	-0.128989	0.283477	-0.455026	0.64909	0.799993	Med15			ENSMUSG00000014470	258.712	0.232792	0.160856	1.4472	0.14784	0.492771	Rnf166
	ENSMUSG00000012117	178.759	-0.304426	0.43994	-0.691971	0.488955	0.681562	Dhdds			ENSMUSG00000014496	193.534	-0.467288	0.160673	-2.90832	0.0036338	0.0573901	Ankrd28
	ENSMUSG00000012123	14.5233	1.20849	1.31122	0.921652	0.35671	0.562074	Crybg2			ENSMUSG00000014498	585.094	0.0725492	0.102993	0.704409	0.481178	0.810588	Ankrd52
	ENSMUSG00000012126	73.5289	-0.908989	0.465796	-1.95147	0.0510006	0.169618	Ubxn11			ENSMUSG00000014503	6.61454	0.621094	0.783442	0.792776	0.427908	0.773377	Pkd2l2
	ENSMUSG00000012296	140.24	-0.642019	1.25285	-0.512447	0.608338	0.772791	Tjap1			ENSMUSG00000014504	325.631	-0.084974	0.117187	-0.725111	0.468384	0.801318	Srp19
	ENSMUSG00000012405	917.934	0.263779	0.203135	1.29854	0.194102	0.397613	Rpl15			ENSMUSG00000014547	52.835	0.0876095	0.265734	0.329688	0.741635	0.924343	Wdfy2
	ENSMUSG00000012422	226.773	-0.00871952	0.410381	-0.0212474	0.983048	0.99105	Tmem167			ENSMUSG00000014550	169.341	-0.0734352	0.158784	-0.462484	0.643734	0.88781	Rbsn
	ENSMUSG00000012429	70.9181	1.34799	0.914591	1.47387	0.140517	0.329127	Mplkip			ENSMUSG00000014551	282.535	-0.121972	0.132113	-0.923241	0.355881	0.722543	Mrps25
	ENSMUSG00000012443	1602.27	1.39691	0.241943	5.77371	7.75441e-09	3.1994e-07	Kif11			ENSMUSG00000014554	45.0249	0.111109	0.253971	0.437487	0.661758	0.896449	Dguok
	ENSMUSG00000012483	68.4954	0.458072	1.03452	0.442788	0.657919	0.806471	Rpa3			ENSMUSG00000014592	23.8879	-0.0338051	0.435319	-0.0776558	0.938102	0.983347	Camta1
	ENSMUSG00000012519	41.5156	5.00584	1.11404	4.4934	7.00947e-06	0.000131833	Mlkl			ENSMUSG00000014599	178.267	0.699116	0.258072	2.70899	0.00674878	0.0864451	Csf1
	ENSMUSG00000012535	484.332	0.0306498	0.294001	0.10425	0.916971	0.960494	Tnpo3			ENSMUSG00000014601	137.669	0.205702	0.175071	1.17496	0.240011	0.610716	Strip1
	ENSMUSG00000012609	197.641	0.25652	0.680128	0.377165	0.706051	0.837011	Ttll5			ENSMUSG00000014606	134.164	0.21729	0.19205	1.13142	0.257878	0.630727	Slc25a11
	ENSMUSG00000012640	113.586	-0.0259525	0.635547	-0.0408349	0.967428	0.98354	Zfp715			ENSMUSG00000014633	137.639	-0.0365131	0.14271	-0.255856	0.798062	0.942956	Cmc2
	ENSMUSG00000012819	33.5537	-2.72172	0.774608	-3.51368	0.000441951	0.00437537	Cdh23			ENSMUSG00000014668	358.953	0.155325	0.108326	1.43386	0.151613	0.497527	Chfr
	ENSMUSG00000012848	1597.25	0.133931	0.258738	0.517633	0.604714	0.770423	Rps5			ENSMUSG00000014748	159.832	0.238541	0.162315	1.46962	0.141664	0.483167	Tex261
	ENSMUSG00000012889	106.144	0.411588	0.563677	0.730183	0.465278	0.661464	Podnl1			ENSMUSG00000014763	175.644	-0.153753	0.150786	-1.01967	0.307883	0.681396	Fam120b
	ENSMUSG00000013033	248.06	-1.03966	0.225853	-4.60323	4.15981e-06	8.39471e-05	Adgrl1			ENSMUSG00000014767	182.928	-0.143124	0.145548	-0.983341	0.32544	0.695341	Tbp
	ENSMUSG00000013076	10.2622	6.54932	1.40003	4.67798	2.89711e-06	6.18717e-05	Amotl1			ENSMUSG00000014769	606.06	-0.0411713	0.09408	-0.43762	0.661662	0.896449	Psmb1
	ENSMUSG00000013089	70.8186	-0.224757	0.623526	-0.360461	0.718503	0.845102	Etv5			ENSMUSG00000014771	74.8811	-0.0817188	0.200048	-0.408497	0.682909	0.90628	Pdcd2
	ENSMUSG00000013150	7.87925	6.16838	1.5258	4.04273	5.28327e-05	0.000744762	Gfod2			ENSMUSG00000014778	167.402	-0.0599905	0.140278	-0.427655	0.668902	0.899163	Fhod1
	ENSMUSG00000013155	33.694	1.9593	0.943777	2.07602	0.0378918	0.1366	Enkd1			ENSMUSG00000014786	46.6369	-0.148365	0.301966	-0.491329	0.623194	0.878585	Slc9a5
	ENSMUSG00000013160	132.707	0.957949	0.40209	2.38242	0.0171991	0.0782547	Atp6v0d1			ENSMUSG00000014791	12.8361	0.231372	0.644094	0.359221	0.719429	0.916559	Elmo3
	ENSMUSG00000013236	382.181	-1.79556	0.292091	-6.14727	7.88276e-10	4.06014e-08	Ptprs			ENSMUSG00000014837	19.1745	-0.536235	0.39024	-1.37412	0.169406	0.523322	Matcap1
	ENSMUSG00000013275	112.882	-0.858702	0.710784	-1.2081	0.227007	0.434154	Slc41a1			ENSMUSG00000014846	15.2345	-0.202949	0.504917	-0.401945	0.687724	0.908957	Tppp3
	ENSMUSG00000013465	280.243	0.498207	0.373191	1.33499	0.18188	0.382367	Nelfb			ENSMUSG00000014850	279.082	0.012508	0.109746	0.113972	0.90926	0.975853	Msh3
	ENSMUSG00000013495	57.1473	0.0917679	0.919935	0.0997548	0.920539	0.961026	Tmem175			ENSMUSG00000014856	44.6175	0.291511	0.341154	0.854485	0.392836	0.751315	Tmem208
	ENSMUSG00000013539	87.6436	-0.742526	1.05547	-0.7035	0.481744	0.675514	Tango2			ENSMUSG00000014859	827.677	-0.0527455	0.0909119	-0.580183	0.561791	0.8484	E2f4
	ENSMUSG00000013593	551.04	0.316044	0.131502	2.40335	0.0162456	0.0751974	Ndufs2			ENSMUSG00000014867	715.938	0.241041	0.117418	2.05284	0.0400877	0.246011	Surf4
	ENSMUSG00000013611	2.71632	-3.96126	3.20916	-1.23436	0.217069	0.423838	Snx31			ENSMUSG00000014873	140.516	-0.652075	0.186397	-3.49831	0.000468219	0.0138179	Surf2
	ENSMUSG00000013622	37.3935	0.109745	0.914165	0.120049	0.904444	0.954529	Atraid			ENSMUSG00000014905	115.398	0.20003	0.185707	1.07713	0.281423	0.654361	Dnajb9
	ENSMUSG00000013629	615.824	0.546603	0.245456	2.22689	0.0259548	0.10481	Cad			ENSMUSG00000014907	87.1773	-0.543001	0.235903	-2.3018	0.0213464	0.175939	Naf1
	ENSMUSG00000013646	128.166	-0.6891	0.280267	-2.45872	0.0139431	0.0672042	Sh3bp5l			ENSMUSG00000014932	16.727	0.18525	0.44462	0.416648	0.676936	0.903976	Yes1
	ENSMUSG00000013662	251.265	0.333801	0.384056	0.869145	0.384768	0.589227	Atad1			ENSMUSG00000014956	935.261	-0.00209162	0.0806392	-0.025938	0.979307	0.993922	Ppp1cb
	ENSMUSG00000013663	893.621	0.222704	0.224281	0.992968	0.320725	0.52539	Pten			ENSMUSG00000014959	293.235	-0.0387007	0.12158	-0.318314	0.750247	0.92719	Gorasp2
	ENSMUSG00000013698	275.867	-0.0321981	0.36347	-0.0885852	0.929412	0.964631	Pea15a			ENSMUSG00000014980	51.6347	-0.347586	0.248126	-1.40084	0.161261	0.511168	Tsen15
	ENSMUSG00000013701	200.253	0.936808	0.717738	1.30522	0.191817	0.394625	Timm23			ENSMUSG00000015002	569.753	-0.115394	0.102973	-1.12063	0.262447	0.636807	Efr3a
	ENSMUSG00000013707	112.105	0.726561	0.97188	0.747582	0.454712	0.652825	Tnfaip8l2			ENSMUSG00000015013	22.084	0.244673	0.335426	0.729441	0.465732	0.800038	Trappc2l
	ENSMUSG00000013736	217.31	0.186251	0.852887	0.218377	0.827135	0.911323	Trnt1			ENSMUSG00000015016	47.1875	-0.0258802	0.287144	-0.0901298	0.928184	0.981299	Acsf3
	ENSMUSG00000013787	701.262	0.196861	0.28748	0.684782	0.493481	0.685627	Ehmt2			ENSMUSG00000015023	534.439	-0.0113199	0.106685	-0.106105	0.915499	0.977776	Ddx19a
	ENSMUSG00000013822	121.684	0.106	0.44786	0.23668	0.812905	0.903184	Elof1			ENSMUSG00000015027	92.5667	-0.0512216	0.193347	-0.264921	0.79107	0.939921	Galns
	ENSMUSG00000013833	103.61	0.280048	0.515577	0.543175	0.58701	0.756736	Med16			ENSMUSG00000015087	407.858	-0.050473	0.135799	-0.371673	0.710136	0.91487	Rabl6
	ENSMUSG00000013846	431.278	-0.221358	0.396023	-0.558952	0.576194	0.748808	St3gal1			ENSMUSG00000015092	690.309	0.0683486	0.114936	0.594665	0.552068	0.844975	Edf1
	ENSMUSG00000013858	256.657	-0.80136	0.386703	-2.07229	0.0382387	0.137567	Tmem259			ENSMUSG00000015095	83.3483	0.071511	0.200621	0.356448	0.721505	0.917005	Fbxw5
	ENSMUSG00000013878	112.17	-0.926192	1.07827	-0.858963	0.390361	0.59451	Rnf170			ENSMUSG00000015112	34.5794	-0.0671683	0.35112	-0.191297	0.848293	0.957663	Slc25a13
	ENSMUSG00000013921	9.8755	-4.93161	2.07499	-2.37669	0.0174686	0.0789703	Clip3			ENSMUSG00000015120	734.349	-0.0962461	0.0841397	-1.14389	0.252671	0.626899	Ube2i
	ENSMUSG00000013973	78.5219	-0.0103584	0.99774	-0.0103819	0.991717	0.995253	Dedd			ENSMUSG00000015126	89.659	0.289765	0.185146	1.56507	0.117568	0.44397	Tsr3
	ENSMUSG00000013997	109.749	-1.32064	0.440487	-2.99813	0.00271642	0.019093	Nit1			ENSMUSG00000015127	170.205	0.231125	0.16601	1.39223	0.163852	0.515309	Unkl
	ENSMUSG00000014030	55.8941	-2.01813	1.01292	-1.9924	0.0463275	0.157704	Pax5			ENSMUSG00000015133	325.196	0.210809	0.153345	1.37473	0.169214	0.523226	Lrrk1
	ENSMUSG00000014039	114.479	-0.202579	0.36411	-0.556367	0.57796	0.750472	Prdm15			ENSMUSG00000015143	624.891	0.241049	0.129764	1.85759	0.0632269	0.318333	Actn1
	ENSMUSG00000014074	283.958	0.380592	0.527322	0.721744	0.470452	0.665959	Rnf168			ENSMUSG00000015149	207.554	0.506738	0.140731	3.60075	0.000317306	0.0104531	Sirt2
	ENSMUSG00000014077	271.074	0.997777	0.312164	3.19633	0.00139189	0.0111415	Chp1			ENSMUSG00000015165	1994.08	0.0183436	0.073044	0.251132	0.801712	0.943348	Hnrnpl
	ENSMUSG00000014164	68.5831	-3.5531	0.559746	-6.34771	2.18548e-10	1.29009e-08	Klhl3			ENSMUSG00000015176	934.186	-0.600864	0.255147	-2.35497	0.018524	0.160857	Nolc1
	ENSMUSG00000014177	49.1679	-0.189485	0.974534	-0.194436	0.845834	0.921552	Tvp23b			ENSMUSG00000015189	68.7821	-0.266792	0.218886	-1.21886	0.222897	0.591906	Casd1
	ENSMUSG00000014195	980.794	-0.72121	0.255589	-2.82175	0.00477619	0.029509	Dnajc7			ENSMUSG00000015214	310.829	0.131324	0.122179	1.07485	0.282444	0.654939	Mtmr1
	ENSMUSG00000014226	433.448	0.0878048	0.221397	0.396595	0.691666	0.827616	Cacybp			ENSMUSG00000015217	367.674	-0.0901736	0.124456	-0.724541	0.468733	0.80143	Hmgb3
	ENSMUSG00000014232	144.981	-0.256668	0.402705	-0.637358	0.523891	0.708845	Cluap1			ENSMUSG00000015243	43.0652	0.130478	0.388911	0.335495	0.737252	0.923118	Abca1
	ENSMUSG00000014243	2.12251	4.27645	2.54149	1.68265	0.0924424	0.251179	Zswim7			ENSMUSG00000015247	70.0204	0.305554	0.206774	1.47772	0.139482	0.481794	Nipsnap3b
	ENSMUSG00000014245	21.8803	1.79105	1.26337	1.41768	0.156284	0.35007	Pigl			ENSMUSG00000015289	22.998	-0.113193	0.345943	-0.327201	0.743516	0.925639	Lage3
	ENSMUSG00000014294	110.631	2.08813	0.883394	2.36375	0.0180908	0.0811295	Ndufa2			ENSMUSG00000015290	85.6065	0.0441074	0.229018	0.192593	0.847278	0.957363	Ubl4a
	ENSMUSG00000014301	42.7468	0.518843	0.920684	0.563541	0.573067	0.746517	Pam16			ENSMUSG00000015291	276.19	-0.036707	0.157893	-0.23248	0.816166	0.948253	Gdi1
	ENSMUSG00000014303	5.99155	5.77156	1.65944	3.47802	0.000505135	0.00486343	Glis2			ENSMUSG00000015312	60.6091	0.945945	0.251425	3.76234	0.000168331	0.00656283	Gadd45b
	ENSMUSG00000014313	1116.14	0.635252	0.17445	3.64146	0.000271092	0.00295687	Cox6c			ENSMUSG00000015314	227.327	-0.790866	0.245811	-3.21737	0.00129372	0.0286847	Slamf6
	ENSMUSG00000014349	298.305	0.615685	0.30637	2.00961	0.0444724	0.153343	Ube2z			ENSMUSG00000015316	254.309	0.144188	0.143291	1.00626	0.314293	0.687304	Slamf1
	ENSMUSG00000014353	51.912	-0.602786	0.99837	-0.60377	0.545997	0.725342	Tmem87b			ENSMUSG00000015335	32.9457	0.162605	0.3542	0.459076	0.64618	0.888497	Zdhhc12
	ENSMUSG00000014355	771.001	0.117349	0.287189	0.408611	0.682825	0.821339	Anapc1			ENSMUSG00000015337	8.09554	0.412603	0.677392	0.609106	0.542454	0.840593	Endog
	ENSMUSG00000014402	177.502	0.692035	0.519437	1.33228	0.182769	0.383415	Tsg101			ENSMUSG00000015340	34.1439	-1.19466	0.303593	-3.93507	8.31712e-05	0.00389834	Cybb
	ENSMUSG00000014418	248.156	-0.641361	0.559536	-1.14624	0.251697	0.457872	Hps5			ENSMUSG00000015341	252.488	-0.010994	0.148672	-0.0739477	0.941052	0.983596	Golga7
	ENSMUSG00000014426	356.787	-0.0987229	0.538482	-0.183336	0.854535	0.926794	Map3k4			ENSMUSG00000015342	15.8829	-0.11026	0.424362	-0.259824	0.794999	0.941781	Xk
	ENSMUSG00000014444	550.957	0.0279041	0.174611	0.159807	0.873033	0.937705	Piezo1			ENSMUSG00000015355	1096.74	-0.163716	0.115709	-1.4149	0.157098	0.506279	Cd48
	ENSMUSG00000014470	238.749	0.654679	0.438507	1.49297	0.135445	0.321208	Rnf166			ENSMUSG00000015357	130.975	-0.118144	0.158705	-0.744428	0.456618	0.79365	Clpx
	ENSMUSG00000014496	195.402	-0.51068	0.687568	-0.742734	0.457643	0.655183	Ankrd28			ENSMUSG00000015363	263.189	0.212907	0.135993	1.56556	0.117451	0.44397	Trabd
	ENSMUSG00000014498	604.677	0.0102584	0.219803	0.0466709	0.962776	0.981744	Ankrd52			ENSMUSG00000015377	14.8151	-0.695277	0.451252	-1.54077	0.123372	0.453093	Dennd6b
	ENSMUSG00000014503	4.64645	5.4038	1.74711	3.093	0.00198147	0.0148685	Pkd2l2			ENSMUSG00000015396	16.6373	-0.228567	0.549622	-0.415862	0.677511	0.904327	Cd83
	ENSMUSG00000014504	283.607	0.45237	0.397782	1.13723	0.255441	0.461645	Srp19			ENSMUSG00000015437	11092	-0.0770233	0.179	-0.430298	0.666979	0.898043	Gzmb
	ENSMUSG00000014543	43.3447	-6.50101	1.45635	-4.4639	8.04794e-06	0.000147493	Klra17			ENSMUSG00000015452	7.97939	0.462189	0.662393	0.697756	0.48533	0.813285	Ager
	ENSMUSG00000014547	46.4463	0.693199	0.667935	1.03782	0.299352	0.503155	Wdfy2			ENSMUSG00000015461	144.473	0.25956	0.223735	1.16012	0.245998	0.618952	Atf6b
	ENSMUSG00000014550	157.184	0.247991	0.462115	0.536642	0.591515	0.760236	Rbsn			ENSMUSG00000015474	20.3899	1.4914	0.467116	3.19277	0.00140913	0.0301121	Ppt2
	ENSMUSG00000014551	275.647	-0.0191082	0.370198	-0.0516161	0.958835	0.979632	Mrps25			ENSMUSG00000015476	9.15212	1.73417	0.846813	2.04788	0.0405718	0.247252	Prrt1
	ENSMUSG00000014554	42.8429	0.313185	0.876844	0.357173	0.720962	0.845904	Dguok			ENSMUSG00000015478	35.921	0.337806	0.305827	1.10456	0.269348	0.642889	Rnf5
	ENSMUSG00000014592	12.7419	6.86071	1.25681	5.45882	4.79301e-08	1.69759e-06	Camta1			ENSMUSG00000015488	37.6307	-0.182279	0.29978	-0.608042	0.54316	0.84079	Cacfd1
	ENSMUSG00000014599	132.695	3.72601	1.01098	3.68554	0.00022822	0.00256195	Csf1			ENSMUSG00000015501	756.712	0.0908708	0.0998961	0.909653	0.363006	0.730077	Hivep2
	ENSMUSG00000014601	131.328	0.522867	0.619227	0.844387	0.398453	0.602451	Strip1			ENSMUSG00000015522	193.303	0.27689	0.126445	2.18982	0.0285376	0.207544	Arnt
	ENSMUSG00000014606	101.019	1.74977	0.876409	1.99653	0.0458767	0.156492	Slc25a11			ENSMUSG00000015533	118.44	-0.464463	0.196382	-2.3651	0.018025	0.158156	Itga2
	ENSMUSG00000014633	105.427	1.14276	0.265782	4.29963	1.71087e-05	0.000285906	Cmc2			ENSMUSG00000015536	80.5103	0.0468022	0.258192	0.181269	0.856156	0.961432	Mocs2
	ENSMUSG00000014668	345.702	0.380013	0.460158	0.825833	0.408899	0.611828	Chfr			ENSMUSG00000015542	18.3707	0.826303	0.487331	1.69557	0.0899675	0.389264	Nat9
	ENSMUSG00000014686	1.51193	3.78352	2.28096	1.65874	0.0971683	0.259439	Ceacam16			ENSMUSG00000015575	174.276	0.0482647	0.181884	0.265361	0.790732	0.939869	Atp6v0e
	ENSMUSG00000014748	127.862	1.3799	0.396066	3.48401	0.000493962	0.00476655	Tex261			ENSMUSG00000015597	141.076	-0.244594	0.165503	-1.47788	0.139439	0.481794	Zfp318
	ENSMUSG00000014763	208.634	-0.627968	0.350173	-1.79331	0.0729235	0.215534	Fam120b			ENSMUSG00000015605	344.5	-0.162896	0.139431	-1.16829	0.242689	0.61431	Srf
	ENSMUSG00000014767	194.76	-0.308843	0.604857	-0.510605	0.609628	0.773618	Tbp			ENSMUSG00000015619	196.595	-0.0321864	0.151917	-0.211869	0.832209	0.954363	Gata3
	ENSMUSG00000014769	563.701	0.239238	0.391057	0.611774	0.540687	0.721438	Psmb1			ENSMUSG00000015647	6.84443	1.40825	0.884409	1.59231	0.111316	0.432617	Lama5
	ENSMUSG00000014771	68.1786	0.268712	0.877276	0.306302	0.759375	0.871338	Pdcd2			ENSMUSG00000015656	21904.1	-0.0194635	0.0918994	-0.211792	0.832269	0.954363	Hspa8
	ENSMUSG00000014773	12.934	-4.29539	1.84061	-2.33368	0.0196125	0.0859364	Dll1			ENSMUSG00000015659	27.0375	0.802965	0.463303	1.73313	0.0830722	0.373467	Serac1
	ENSMUSG00000014778	187.404	-0.354322	0.650882	-0.544372	0.586185	0.756354	Fhod1			ENSMUSG00000015668	59.3623	-0.248429	0.280893	-0.884425	0.376467	0.739648	Pdzd11
	ENSMUSG00000014782	1.84215	4.0715	3.24313	1.25542	0.209326	0.415881	Plekhg4			ENSMUSG00000015671	457.19	-0.0306805	0.134474	-0.228153	0.819528	0.949746	Psma2
	ENSMUSG00000014786	47.9104	-0.162351	1.04605	-0.155203	0.876661	0.939425	Slc9a5			ENSMUSG00000015672	114.659	-0.00215602	0.165478	-0.013029	0.989605	0.997738	Mrpl32
	ENSMUSG00000014791	30.8174	-1.90643	1.08484	-1.75734	0.0788602	0.227682	Elmo3			ENSMUSG00000015697	290.711	-0.177449	0.162089	-1.09476	0.273621	0.647159	Setdb1
	ENSMUSG00000014837	15.0656	0.187026	1.41435	0.132235	0.894799	0.94934	Matcap1			ENSMUSG00000015702	7.71217	1.75448	0.732263	2.39596	0.0165767	0.150352	Anxa9
	ENSMUSG00000014846	8.11322	6.2095	1.49449	4.15492	3.25403e-05	0.000492196	Tppp3			ENSMUSG00000015709	9.54685	-0.949478	0.682427	-1.39133	0.164126	0.515819	Arnt2
	ENSMUSG00000014850	338.982	-0.514835	0.294002	-1.75113	0.0799242	0.229576	Msh3			ENSMUSG00000015711	73.0719	0.166307	0.20452	0.813158	0.416127	0.764672	Prune1
	ENSMUSG00000014859	852.977	-0.115462	0.185946	-0.620943	0.534637	0.717467	E2f4			ENSMUSG00000015714	281.829	0.175423	0.130773	1.34144	0.179778	0.53609	Cers2
	ENSMUSG00000014867	612.162	1.00309	0.189681	5.28832	1.23446e-07	3.82247e-06	Surf4			ENSMUSG00000015733	864.124	0.0909538	0.0997081	0.912201	0.361663	0.729217	Capza2
	ENSMUSG00000014873	126.237	-0.417829	0.523662	-0.797897	0.42493	0.626969	Surf2			ENSMUSG00000015745	75.6405	0.14702	0.216103	0.680323	0.4963	0.821016	Plekho1
	ENSMUSG00000014905	101.593	0.838996	0.742359	1.13018	0.258402	0.464516	Dnajb9			ENSMUSG00000015747	81.1336	0.20985	0.214699	0.977417	0.328363	0.697949	Vps45
	ENSMUSG00000014907	64.1908	0.355193	1.35048	0.263012	0.792542	0.890451	Naf1			ENSMUSG00000015748	320.032	-0.101364	0.113449	-0.893478	0.371601	0.736887	Prpf3
	ENSMUSG00000014932	10.2807	4.5078	1.27878	3.52506	0.000423381	0.00422069	Yes1			ENSMUSG00000015749	2408.63	-0.157334	0.0820362	-1.91786	0.0551285	0.296031	Anp32e
	ENSMUSG00000014956	891.607	0.208463	0.112578	1.85172	0.0640661	0.198417	Ppp1cb			ENSMUSG00000015750	143.156	-0.0766157	0.156269	-0.490281	0.623935	0.878773	Aph1a
	ENSMUSG00000014959	259.926	0.418705	0.314574	1.33102	0.183182	0.383631	Gorasp2			ENSMUSG00000015755	955.11	0.296585	0.0941708	3.14944	0.00163582	0.0334056	Tab2
	ENSMUSG00000014980	45.3544	0.0589741	1.32661	0.0444547	0.964542	0.982266	Tsen15			ENSMUSG00000015757	414.038	-0.265654	0.1246	-2.13206	0.0330016	0.225531	Ppil4
	ENSMUSG00000015002	647.82	-0.460675	0.261998	-1.75831	0.0786941	0.227457	Efr3a			ENSMUSG00000015759	137.137	0.187952	0.163912	1.14666	0.25152	0.625643	Cnih1
	ENSMUSG00000015013	32.4659	-0.839156	1.45977	-0.574854	0.56539	0.740837	Trappc2l			ENSMUSG00000015766	189.391	0.491864	0.167373	2.93873	0.00329556	0.0538171	Eps8
	ENSMUSG00000015016	72.3143	-1.14677	0.32522	-3.52612	0.000421691	0.0042145	Acsf3			ENSMUSG00000015776	102.691	0.114272	0.205383	0.556384	0.577948	0.855973	Med22
	ENSMUSG00000015023	562.864	-0.137861	0.439056	-0.313995	0.753525	0.8672	Ddx19a			ENSMUSG00000015790	126.342	-0.168514	0.193944	-0.868879	0.384913	0.745943	Surf1
	ENSMUSG00000015027	137.042	-1.0604	0.651924	-1.62657	0.103829	0.270802	Galns			ENSMUSG00000015804	163.667	-0.297445	0.166717	-1.78413	0.0744032	0.350801	Med28
	ENSMUSG00000015087	474.741	-0.440629	0.27009	-1.63142	0.102802	0.268924	Rabl6			ENSMUSG00000015806	84.7539	-0.521309	0.244533	-2.13186	0.0330187	0.225531	Qdpr
	ENSMUSG00000015092	601.929	0.661304	0.246809	2.67941	0.00737516	0.0412637	Edf1			ENSMUSG00000015837	439.468	0.447333	0.129314	3.45928	0.000541613	0.0151426	Sqstm1
	ENSMUSG00000015093	3.23962	-1.11207	2.97283	-0.374078	0.708347	0.838724	Clic3			ENSMUSG00000015839	123.566	-0.0673557	0.169642	-0.397046	0.691333	0.910319	Nfe2l2
	ENSMUSG00000015095	93.9217	-0.238143	0.576311	-0.41322	0.679446	0.819363	Fbxw5			ENSMUSG00000015846	177.33	-0.834873	0.17124	-4.87546	1.08557e-06	0.000116302	Rxra
	ENSMUSG00000015120	774.074	-0.219574	0.376738	-0.582831	0.560007	0.736505	Ube2i			ENSMUSG00000015869	217.732	-0.0730785	0.130561	-0.559727	0.575666	0.854392	Prpsap1
	ENSMUSG00000015126	98.6992	0.0586712	0.488225	0.120173	0.904346	0.95449	Tsr3			ENSMUSG00000015880	965.173	0.00501083	0.105162	0.0476486	0.961996	0.990347	Ncapg
	ENSMUSG00000015127	145.033	0.997275	0.408971	2.4385	0.0147484	0.0701207	Unkl			ENSMUSG00000015882	115.748	0.121656	0.191131	0.636509	0.524445	0.832122	Lcorl
	ENSMUSG00000015133	314.752	0.428649	0.313293	1.3682	0.171249	0.368773	Lrrk1			ENSMUSG00000015889	704.392	-0.257506	0.100749	-2.55591	0.0105912	0.11338	Lta4h
	ENSMUSG00000015143	816.073	-0.509037	0.303434	-1.67759	0.0934278	0.252923	Actn1			ENSMUSG00000015932	138.479	0.269906	0.15176	1.7785	0.075321	0.353075	Dstn
	ENSMUSG00000015149	194.968	0.918524	0.540067	1.70076	0.0889879	0.245714	Sirt2			ENSMUSG00000015937	1300.32	0.130782	0.0866207	1.50983	0.131087	0.468165	Macroh2a1
	ENSMUSG00000015165	1915.57	0.205875	0.0949939	2.16724	0.0302162	0.116868	Hnrnpl			ENSMUSG00000015942	61.2684	-0.461937	0.273366	-1.68981	0.0910641	0.391428	Gtf2ird2
	ENSMUSG00000015176	749.085	0.0124303	0.292962	0.0424298	0.966156	0.983088	Nolc1			ENSMUSG00000015943	15.6182	0.28065	0.478026	0.587103	0.557134	0.848213	Bola1
	ENSMUSG00000015189	123.081	-1.64422	0.613126	-2.6817	0.00732483	0.0410696	Casd1			ENSMUSG00000015944	20.046	1.24993	0.386009	3.23807	0.00120341	0.0272266	Castor2
	ENSMUSG00000015214	298.61	0.384477	0.369908	1.03939	0.298626	0.502739	Mtmr1			ENSMUSG00000015950	138.794	1.17645	0.448232	2.62465	0.00867393	0.0992675	Ncf1
	ENSMUSG00000015217	290.253	0.878788	0.893239	0.983823	0.325203	0.53019	Hmgb3			ENSMUSG00000015961	586.329	-0.396608	0.118549	-3.34552	0.000821295	0.0206931	Adss
	ENSMUSG00000015222	39.571	-3.72361	0.773965	-4.81108	1.50117e-06	3.454e-05	Map2			ENSMUSG00000015971	86.0711	0.317142	0.210324	1.50788	0.131586	0.469126	Actr8
	ENSMUSG00000015243	129.753	-2.33612	0.81876	-2.85324	0.00432758	0.0274144	Abca1			ENSMUSG00000015980	8.44247	0.0216407	0.626192	0.0345592	0.972431	0.99243	Lrrc27
	ENSMUSG00000015289	12.3205	6.81311	1.28008	5.3224	1.02409e-07	3.25416e-06	Lage3			ENSMUSG00000015981	87.1112	0.246234	0.503826	0.488728	0.625034	0.879148	Stk32c
	ENSMUSG00000015290	81.5183	0.306472	0.569586	0.538062	0.590535	0.759355	Ubl4a			ENSMUSG00000015994	124.739	-0.143226	0.178559	-0.802122	0.422482	0.769351	Fnta
	ENSMUSG00000015291	443.761	-1.24339	0.259719	-4.78746	1.68903e-06	3.84694e-05	Gdi1			ENSMUSG00000016018	828.457	-0.208898	0.0797279	-2.62014	0.00878934	0.099881	Mtrex
	ENSMUSG00000015305	4.15404	-4.61238	3.07803	-1.49848	0.134008	0.319304	Sash1			ENSMUSG00000016028	436.779	-0.158606	0.279797	-0.566863	0.570807	0.851579	Celsr1
	ENSMUSG00000015312	99.4787	-0.563488	0.322855	-1.74533	0.080928	0.231615	Gadd45b			ENSMUSG00000016087	676.656	0.148626	0.102758	1.44637	0.148072	0.492771	Fli1
	ENSMUSG00000015314	790.957	-3.21322	0.317857	-10.109	5.04021e-24	2.94217e-21	Slamf6			ENSMUSG00000016181	81.005	-0.238975	0.195918	-1.21977	0.222553	0.591906	Utp25
	ENSMUSG00000015316	213.778	0.943008	0.602311	1.56565	0.11743	0.293778	Slamf1			ENSMUSG00000016194	296.732	0.0706551	0.163264	0.432767	0.665184	0.897537	Hsd11b1
	ENSMUSG00000015335	32.6923	0.343503	1.34012	0.256324	0.797701	0.894144	Zdhhc12			ENSMUSG00000016206	121.462	0.136645	0.220145	0.620703	0.534795	0.836988	H2-M3
	ENSMUSG00000015340	177.004	-4.12947	0.665774	-6.2025	5.55718e-10	3.00985e-08	Cybb			ENSMUSG00000016252	173.051	-0.183257	0.171548	-1.06826	0.285405	0.657301	Atp5e
	ENSMUSG00000015341	315.488	-0.60383	0.344587	-1.75233	0.0797172	0.229272	Golga7			ENSMUSG00000016253	227.965	-0.0303225	0.150287	-0.201763	0.840102	0.956449	Nelfcd
	ENSMUSG00000015342	25.5507	-1.27467	1.09049	-1.1689	0.242444	0.449417	Xk			ENSMUSG00000016256	166.017	-0.237447	0.130341	-1.82174	0.0684947	0.333679	Ctsz
	ENSMUSG00000015355	795.003	1.14656	0.38811	2.95422	0.00313458	0.0212399	Cd48			ENSMUSG00000016257	321.031	-0.142256	0.116366	-1.22249	0.221523	0.590828	Prelid3b
	ENSMUSG00000015357	104.361	0.754815	0.981558	0.768997	0.441895	0.641495	Clpx			ENSMUSG00000016308	131.055	0.0970616	0.176931	0.548584	0.583291	0.858025	Ube2a
	ENSMUSG00000015363	217.746	1.16085	0.376889	3.08009	0.0020694	0.015465	Trabd			ENSMUSG00000016319	1280.31	-0.0759581	0.0940054	-0.808019	0.41908	0.766549	Slc25a5
	ENSMUSG00000015396	51.5196	-2.64823	1.10035	-2.40672	0.0160963	0.0747037	Cd83			ENSMUSG00000016344	65.9737	-0.0480141	0.247995	-0.193609	0.846482	0.957363	Ppdpf
	ENSMUSG00000015437	6535.59	3.40925	0.283536	12.0241	2.656e-33	3.48843e-30	Gzmb			ENSMUSG00000016409	214.195	-0.138851	0.122681	-1.13181	0.257715	0.630634	Nkap
	ENSMUSG00000015441	2.18919	4.31945	2.67544	1.61448	0.106423	0.27538	Gzmf			ENSMUSG00000016427	96.2902	0.0291015	0.19949	0.14588	0.884016	0.969103	Ndufa1
	ENSMUSG00000015452	6.06964	2.90801	1.55412	1.87115	0.0613236	0.19223	Ager			ENSMUSG00000016477	156.599	-0.315967	0.201273	-1.56984	0.116452	0.441943	E2f3
	ENSMUSG00000015461	178.348	-0.317279	0.358545	-0.884905	0.376208	0.581144	Atf6b			ENSMUSG00000016481	200.287	0.128269	0.189149	0.678134	0.497687	0.821239	Cr1l
	ENSMUSG00000015467	1.24618	3.50897	2.86751	1.2237	0.221066	0.427762	Egfl8			ENSMUSG00000016487	80.4682	0.522421	0.217363	2.40345	0.0162413	0.14817	Ppfibp1
	ENSMUSG00000015468	1.16125	3.40653	2.89488	1.17674	0.239298	0.446608	Notch4			ENSMUSG00000016493	7.06778	0.160218	0.815942	0.196359	0.844329	0.957215	Cd46
	ENSMUSG00000015476	30.5555	-1.8467	0.866969	-2.13006	0.0331663	0.124638	Prrt1			ENSMUSG00000016495	131.43	0.170099	0.160064	1.06269	0.287921	0.659844	Plgrkt
	ENSMUSG00000015478	30.1721	1.31743	1.4799	0.890219	0.373348	0.578428	Rnf5			ENSMUSG00000016496	108.558	0.136132	0.213234	0.638417	0.523202	0.831605	Cd274
	ENSMUSG00000015501	1124.41	-0.957762	0.247235	-3.8739	0.000107108	0.00136139	Hivep2			ENSMUSG00000016498	12.061	0.184589	0.517308	0.356825	0.721222	0.917005	Pdcd1lg2
	ENSMUSG00000015522	249.316	-0.428359	0.248072	-1.72675	0.084212	0.237478	Arnt			ENSMUSG00000016503	219.013	-0.0209266	0.138306	-0.151306	0.879734	0.968429	Gtf3a
	ENSMUSG00000015533	60.5322	3.28059	1.02823	3.19053	0.00142011	0.0113386	Itga2			ENSMUSG00000016510	113.909	0.193055	0.176551	1.09348	0.274183	0.647368	Mtif3
	ENSMUSG00000015536	129.918	-1.19623	0.519733	-2.30163	0.021356	0.0911681	Mocs2			ENSMUSG00000016520	233.35	0.118278	0.151712	0.779623	0.435613	0.779261	Lnx2
	ENSMUSG00000015542	27.4466	-0.388317	1.00128	-0.38782	0.698149	0.832143	Nat9			ENSMUSG00000016526	9.85931	0.35224	0.733028	0.480527	0.630853	0.88217	Dyrk3
	ENSMUSG00000015575	154.152	0.599438	0.654974	0.915209	0.360082	0.565264	Atp6v0e			ENSMUSG00000016528	610.156	0.322054	0.129047	2.49564	0.0125729	0.125818	Mapkapk2
	ENSMUSG00000015597	287.143	-1.89404	0.384153	-4.93044	8.20428e-07	2.03314e-05	Zfp318			ENSMUSG00000016534	126.275	0.25208	0.177733	1.41831	0.156101	0.505365	Lamp2
	ENSMUSG00000015599	2.46778	4.49246	1.8845	2.3839	0.0171304	0.0781229	Ttbk1			ENSMUSG00000016541	203.274	-0.290532	0.156207	-1.85992	0.0628969	0.317448	Atxn10
	ENSMUSG00000015605	334.111	-0.0403155	0.476024	-0.0846922	0.932506	0.965823	Srf			ENSMUSG00000016552	33.1661	-0.548064	0.379244	-1.44515	0.148416	0.493132	Foxred2
	ENSMUSG00000015619	192.277	0.0827987	0.42565	0.194523	0.845766	0.921552	Gata3			ENSMUSG00000016554	1285.58	-0.118515	0.0894724	-1.3246	0.185304	0.543966	Eif3d
	ENSMUSG00000015647	5.54457	5.66101	2.16636	2.61314	0.00897133	0.047737	Lama5			ENSMUSG00000016559	1863.53	-0.0496253	0.103615	-0.478939	0.631982	0.88242	H3f3b
	ENSMUSG00000015656	19273.5	0.485103	0.146305	3.3157	0.000914138	0.00791634	Hspa8			ENSMUSG00000016619	1075.71	-0.128545	0.0839012	-1.5321	0.125497	0.457132	Nup50
	ENSMUSG00000015659	26.995	0.992649	1.28816	0.770592	0.440949	0.640947	Serac1			ENSMUSG00000016624	46.8366	0.17949	0.282267	0.635887	0.52485	0.832563	Phf21b
	ENSMUSG00000015668	51.3721	0.181605	0.938492	0.193507	0.846562	0.922091	Pdzd11			ENSMUSG00000016637	72.8055	0.101469	0.253923	0.399604	0.689448	0.909776	Ift27
	ENSMUSG00000015671	416.862	0.331356	0.408649	0.810857	0.417448	0.620042	Psma2			ENSMUSG00000016664	580.014	-0.000410012	0.102761	-0.00398996	0.996816	0.999639	Pacsin2
	ENSMUSG00000015672	132.925	-0.401208	0.359436	-1.11622	0.264329	0.469827	Mrpl32			ENSMUSG00000016756	560.982	0.0481611	0.106469	0.45235	0.651017	0.89073	Cmah
	ENSMUSG00000015697	275.608	0.00325202	0.512001	0.00635158	0.994932	0.997303	Setdb1			ENSMUSG00000016757	261.84	0.21608	0.149893	1.44156	0.149426	0.493786	Ttll12
	ENSMUSG00000015702	11.8529	0.132106	1.40363	0.0941171	0.925016	0.963045	Anxa9			ENSMUSG00000016831	323.858	0.144088	0.135577	1.06277	0.287885	0.659844	Tox4
	ENSMUSG00000015711	81.9736	-0.147276	1.00942	-0.145902	0.883999	0.943631	Prune1			ENSMUSG00000016833	84.9633	-0.292064	0.214392	-1.36228	0.173108	0.528898	Mrps18c
	ENSMUSG00000015714	264.996	0.478752	0.277151	1.72741	0.0840949	0.237344	Cers2			ENSMUSG00000016921	897.671	-0.395732	0.107926	-3.66671	0.000245693	0.00872517	Srsf6
	ENSMUSG00000015733	782.603	0.527968	0.22584	2.3378	0.0193978	0.0852561	Capza2			ENSMUSG00000016933	1194.66	0.349775	0.1009	3.46655	0.000527184	0.0150024	Plcg1
	ENSMUSG00000015745	137.171	-1.33874	0.208214	-6.42963	1.27913e-10	7.93713e-09	Plekho1			ENSMUSG00000016940	86.6927	0.20988	0.209673	1.00099	0.316831	0.68915	Kctd2
	ENSMUSG00000015747	76.501	0.479416	0.725069	0.661201	0.508483	0.697251	Vps45			ENSMUSG00000016946	110.41	-0.00245864	0.174185	-0.0141151	0.988738	0.997343	Kctd5
	ENSMUSG00000015748	313.27	-0.0169929	0.278909	-0.0609264	0.951418	0.975494	Prpf3			ENSMUSG00000016984	290.203	0.0808166	0.14659	0.551309	0.581422	0.857537	Etaa1
	ENSMUSG00000015749	1686.92	1.36033	0.266298	5.10829	3.25094e-07	8.86471e-06	Anp32e			ENSMUSG00000017009	10.6091	1.34266	0.563324	2.38346	0.0171506	0.1531	Sdc4
	ENSMUSG00000015750	111.913	0.928836	0.876771	1.05938	0.289425	0.494218	Aph1a			ENSMUSG00000017119	339.076	0.109811	0.100425	1.09347	0.274189	0.647368	Nbr1
	ENSMUSG00000015755	953.448	0.409191	0.212847	1.92247	0.0545468	0.177187	Tab2			ENSMUSG00000017132	561.421	-0.0975871	0.0943286	-1.03454	0.300882	0.674881	Cyth1
	ENSMUSG00000015757	425.148	-0.317531	0.275808	-1.15127	0.24962	0.455804	Ppil4			ENSMUSG00000017146	873.814	-0.028381	0.0789076	-0.359674	0.719091	0.916559	Brca1
	ENSMUSG00000015759	98.4861	2.00379	0.925849	2.16428	0.0304432	0.117415	Cnih1			ENSMUSG00000017176	374.286	-0.177622	0.143024	-1.2419	0.214272	0.582924	Nt5c3b
	ENSMUSG00000015766	124.691	10.1521	1.07184	9.47166	2.75435e-21	1.24032e-18	Eps8			ENSMUSG00000017188	67.1118	0.0390322	0.235877	0.165477	0.868568	0.964412	Coa3
	ENSMUSG00000015776	97.9442	0.365944	0.516536	0.708458	0.478661	0.673115	Med22			ENSMUSG00000017210	159.44	0.118162	0.149177	0.792091	0.428308	0.773456	Med24
	ENSMUSG00000015790	165.466	-0.845747	0.637769	-1.3261	0.184805	0.385548	Surf1			ENSMUSG00000017221	505.605	-0.109023	0.135075	-0.807127	0.419594	0.766719	Psmd3
	ENSMUSG00000015804	177.616	-0.525799	0.611772	-0.859469	0.390082	0.594365	Med28			ENSMUSG00000017264	441.873	-0.253865	0.103432	-2.45443	0.014111	0.135774	Exosc10
	ENSMUSG00000015806	49.2538	1.53756	0.82521	1.86323	0.06243	0.194689	Qdpr			ENSMUSG00000017286	158.107	-0.13563	0.143815	-0.943091	0.345634	0.71476	Glod4
	ENSMUSG00000015812	10.6668	-2.20155	1.57068	-1.40165	0.16102	0.356014	Gnrh1			ENSMUSG00000017288	203.455	-0.188123	0.134095	-1.40291	0.160643	0.510109	Vps53
	ENSMUSG00000015837	640.61	-0.632737	0.199829	-3.16639	0.00154345	0.0121709	Sqstm1			ENSMUSG00000017291	778.007	-0.102096	0.10595	-0.963633	0.33523	0.703932	Taok1
	ENSMUSG00000015839	141.375	-0.434991	0.962976	-0.451715	0.651474	0.801292	Nfe2l2			ENSMUSG00000017299	125.069	0.0341017	0.157832	0.216063	0.828939	0.953287	Dnttip1
	ENSMUSG00000015850	2.75707	4.65262	1.78959	2.59983	0.00932704	0.049165	Adamtsl4			ENSMUSG00000017307	48.0034	0.186415	0.259236	0.719094	0.472083	0.803872	Acot8
	ENSMUSG00000015869	227.04	-0.162026	0.238566	-0.679166	0.497033	0.688564	Prpsap1			ENSMUSG00000017314	92.9041	0.205085	0.26402	0.776779	0.437289	0.780096	Mpp2
	ENSMUSG00000015879	1.77519	0.0243489	3.08391	0.00789546	0.9937	0.996482	Fam184b			ENSMUSG00000017376	186.504	0.249719	0.152139	1.64138	0.100718	0.413545	Nlk
	ENSMUSG00000015880	714.677	1.3571	0.255955	5.30211	1.14472e-07	3.57267e-06	Ncapg			ENSMUSG00000017386	166.63	0.173424	0.144105	1.20346	0.228798	0.597682	Traf4
	ENSMUSG00000015882	155.236	-0.683005	0.552282	-1.2367	0.2162	0.422876	Lcorl			ENSMUSG00000017390	15.5968	3.17916	0.540577	5.88105	4.07661e-09	1.08276e-06	Aldoc
	ENSMUSG00000015889	656.369	-0.0233846	0.513586	-0.0455319	0.963683	0.982157	Lta4h			ENSMUSG00000017400	21.7584	0.720418	0.612273	1.17663	0.239344	0.61028	Stac2
	ENSMUSG00000015932	121.833	0.871416	0.862565	1.01026	0.31237	0.515753	Dstn			ENSMUSG00000017404	3587.23	-0.0848699	0.0704419	-1.20482	0.228272	0.597682	Rpl19
	ENSMUSG00000015937	1268.68	0.294492	0.242813	1.21283	0.225193	0.432352	Macroh2a1			ENSMUSG00000017405	28.0436	0.137847	0.377821	0.364848	0.715225	0.915294	Nek8
	ENSMUSG00000015942	55.8108	-0.244148	0.55163	-0.442593	0.65806	0.806471	Gtf2ird2			ENSMUSG00000017417	55.7618	0.40483	0.313899	1.28969	0.19716	0.56007	Plxdc1
	ENSMUSG00000015943	9.86964	6.49371	1.40802	4.61196	3.98895e-06	8.09136e-05	Bola1			ENSMUSG00000017418	47.3063	-0.0671557	0.26119	-0.257114	0.797091	0.942736	Arl5b
	ENSMUSG00000015944	26.4017	0.291518	0.974383	0.299182	0.764801	0.873987	Castor2			ENSMUSG00000017421	980.405	-0.0938932	0.0954755	-0.983427	0.325397	0.695341	Zfp207
	ENSMUSG00000015950	198.937	-0.0619199	0.590858	-0.104797	0.916537	0.960494	Ncf1			ENSMUSG00000017428	427.252	-0.0459788	0.113904	-0.403662	0.686461	0.908493	Psmd11
	ENSMUSG00000015961	563.905	-0.282504	0.209293	-1.3498	0.17708	0.37644	Adss			ENSMUSG00000017466	39.2543	-0.910185	0.325099	-2.79972	0.00511471	0.072695	Timp2
	ENSMUSG00000015966	11.8706	-3.77518	1.64187	-2.29932	0.0214867	0.0916019	Il17rb			ENSMUSG00000017478	1023.72	-0.169544	0.0932705	-1.81777	0.0690993	0.335599	Zc3h18
	ENSMUSG00000015968	106.385	-6.15084	0.747768	-8.22559	1.94227e-16	3.82651e-14	Cacna1d			ENSMUSG00000017485	1683.97	-0.129928	0.0753515	-1.72429	0.0846556	0.377221	Top2b
	ENSMUSG00000015970	33.7653	-5.74706	1.76589	-3.25447	0.00113603	0.00946848	Chdh			ENSMUSG00000017493	34.0863	-0.868954	0.476828	-1.82236	0.0683998	0.333373	Igfbp4
	ENSMUSG00000015971	142.29	-1.01852	0.300564	-3.3887	0.000702253	0.00639781	Actr8			ENSMUSG00000017499	552.589	-0.184862	0.124709	-1.48235	0.138247	0.480247	Cdc6
	ENSMUSG00000015980	5.3798	2.74011	1.52191	1.80045	0.0717902	0.213407	Lrrc27			ENSMUSG00000017548	1396.69	-0.241434	0.0880511	-2.74197	0.00610711	0.0810568	Suz12
	ENSMUSG00000015981	135.984	-0.938315	0.992318	-0.945578	0.344364	0.549467	Stk32c			ENSMUSG00000017550	787.244	-0.119647	0.0994152	-1.20351	0.228779	0.597682	Atad5
	ENSMUSG00000015994	118.609	0.00846137	0.55985	0.0151136	0.987942	0.993132	Fnta			ENSMUSG00000017561	460.685	-0.0639554	0.0994143	-0.643322	0.520015	0.830055	Crlf3
	ENSMUSG00000016018	761.889	0.0799739	0.151551	0.527702	0.597706	0.764894	Mtrex			ENSMUSG00000017615	63.8586	-0.0037707	0.235808	-0.0159905	0.987242	0.996491	Tnfaip1
	ENSMUSG00000016028	423.163	-0.0375744	0.338847	-0.110889	0.911704	0.958597	Celsr1			ENSMUSG00000017631	866.465	0.319074	0.107495	2.96826	0.00299489	0.0503055	Abr
	ENSMUSG00000016087	641.331	0.413995	0.146868	2.81883	0.00481991	0.0297209	Fli1			ENSMUSG00000017639	486.612	0.232667	0.149656	1.55468	0.120022	0.447094	Rab11fip4
	ENSMUSG00000016181	107.935	-0.981816	0.450904	-2.17744	0.0294479	0.11496	Utp25			ENSMUSG00000017664	83.8506	-0.1521	0.241924	-0.628712	0.529538	0.836064	Slc35c2
	ENSMUSG00000016194	266.667	0.542067	0.334093	1.6225	0.104696	0.272511	Hsd11b1			ENSMUSG00000017670	324.749	0.248146	0.134478	1.84525	0.0650016	0.322874	Elmo2
	ENSMUSG00000016206	127.563	0.0849204	0.42937	0.197779	0.843218	0.920171	H2-M3			ENSMUSG00000017677	216.83	0.327951	0.135035	2.42864	0.0151557	0.142704	Wsb1
	ENSMUSG00000016239	2.83712	4.69441	1.94928	2.40827	0.0160282	0.0744755	Lonrf3			ENSMUSG00000017679	227.227	0.0720003	0.125869	0.572025	0.567305	0.850986	Ttpal
	ENSMUSG00000016252	142.532	0.555952	0.285596	1.94664	0.051578	0.170654	Atp5e			ENSMUSG00000017686	124.061	-0.153774	0.168911	-0.910388	0.362618	0.729757	Rhot1
	ENSMUSG00000016253	222.768	0.113338	0.333738	0.339601	0.734157	0.854175	Nelfcd			ENSMUSG00000017697	32.7952	-0.857873	0.338683	-2.53297	0.0113101	0.117229	Ada
	ENSMUSG00000016256	200.356	-0.726743	0.954178	-0.761643	0.446273	0.645402	Ctsz			ENSMUSG00000017707	1411.45	0.109648	0.0791218	1.38581	0.165804	0.517626	Serinc3
	ENSMUSG00000016308	123.872	0.380256	0.529956	0.717524	0.473051	0.668065	Ube2a			ENSMUSG00000017713	13.7418	-0.451107	0.488572	-0.923317	0.355842	0.722543	Tha1
	ENSMUSG00000016319	1016.86	0.84378	0.25912	3.25633	0.00112864	0.00942685	Slc25a5			ENSMUSG00000017715	113.889	0.197785	0.192857	1.02555	0.305102	0.680144	Pgs1
	ENSMUSG00000016344	53.3276	0.768244	0.486089	1.58046	0.114002	0.288368	Ppdpf			ENSMUSG00000017716	852.695	-0.0975292	0.127634	-0.764131	0.444789	0.785068	Birc5
	ENSMUSG00000016382	2.09925	4.25859	2.5904	1.64399	0.100178	0.263944	Pls3			ENSMUSG00000017718	55.0936	-0.0612964	0.298913	-0.205064	0.837522	0.955844	Afmid
	ENSMUSG00000016409	249.613	-0.545252	0.426593	-1.27816	0.201195	0.405606	Nkap			ENSMUSG00000017721	373.322	-0.0376344	0.11188	-0.33638	0.736584	0.923001	Pigt
	ENSMUSG00000016427	73.6148	1.26647	0.869009	1.45738	0.145012	0.335516	Ndufa1			ENSMUSG00000017734	9.04418	0.026809	0.600683	0.0446308	0.964402	0.990427	Dbndd2
	ENSMUSG00000016477	132.209	0.255262	0.768309	0.332239	0.739709	0.858066	E2f3			ENSMUSG00000017747	24.796	0.910945	0.356274	2.55687	0.010562	0.113251	Ghdc
	ENSMUSG00000016481	233.294	-0.287949	0.335376	-0.858587	0.390569	0.594701	Cr1l			ENSMUSG00000017754	24.7369	-0.141523	0.403259	-0.350949	0.725627	0.919767	Pltp
	ENSMUSG00000016487	189.472	-1.66387	0.365122	-4.55702	5.18846e-06	0.000100975	Ppfibp1			ENSMUSG00000017756	334.168	-0.0534203	0.128081	-0.417081	0.676619	0.903819	Slc12a7
	ENSMUSG00000016493	4.54196	3.84332	1.68774	2.27719	0.0227748	0.0954662	Cd46			ENSMUSG00000017760	386.05	0.349068	0.143115	2.43908	0.0147247	0.140042	Ctsa
	ENSMUSG00000016495	189.834	-0.83079	0.373723	-2.22301	0.0262149	0.105455	Plgrkt			ENSMUSG00000017764	43.5492	0.0367165	0.315778	0.116273	0.907436	0.975331	Zswim1
	ENSMUSG00000016496	170.677	-1.05215	0.501211	-2.09922	0.0357975	0.131394	Cd274			ENSMUSG00000017765	81.3927	0.35787	0.235281	1.52103	0.128251	0.462671	Slc12a4
	ENSMUSG00000016498	9.41284	1.44762	1.42001	1.01944	0.307993	0.511598	Pdcd1lg2			ENSMUSG00000017774	170.772	0.0911867	0.142476	0.640013	0.522164	0.831071	Myo1c
	ENSMUSG00000016503	207.516	0.230588	0.920309	0.250554	0.802159	0.896972	Gtf3a			ENSMUSG00000017776	240.78	-0.0385002	0.141101	-0.272855	0.784964	0.937762	Crk
	ENSMUSG00000016510	177.095	-0.950051	0.188454	-5.04128	4.62436e-07	1.21648e-05	Mtif3			ENSMUSG00000017778	182.682	-0.202829	0.160895	-1.26063	0.207442	0.573062	Cox7c
	ENSMUSG00000016520	249.702	-0.0204406	0.385902	-0.0529683	0.957757	0.979001	Lnx2			ENSMUSG00000017781	848.23	-0.0352372	0.0831625	-0.423715	0.671774	0.900727	Pitpna
	ENSMUSG00000016526	6.27785	5.83918	1.72893	3.37734	0.000731909	0.00660689	Dyrk3			ENSMUSG00000017801	149	-0.0721042	0.151347	-0.476417	0.633777	0.883352	Mlx
	ENSMUSG00000016528	554.488	0.84488	0.398781	2.11866	0.0341196	0.1271	Mapkapk2			ENSMUSG00000017802	235.369	0.0251574	0.137661	0.182749	0.854995	0.960551	Retreg3
	ENSMUSG00000016529	3.20608	1.27051	1.91136	0.664712	0.506235	0.695817	Il10			ENSMUSG00000017830	71.0908	-0.341317	0.294868	-1.15752	0.247059	0.620274	Dhx58
	ENSMUSG00000016534	178.096	-0.725045	0.363783	-1.99307	0.0462539	0.15752	Lamp2			ENSMUSG00000017831	215.431	0.0532625	0.127212	0.418692	0.675441	0.903181	Rab5a
	ENSMUSG00000016541	222.967	-0.555524	0.333414	-1.66617	0.0956793	0.256376	Atxn10			ENSMUSG00000017837	64.6621	0.113948	0.226506	0.503066	0.614918	0.874563	Nkiras2
	ENSMUSG00000016552	52.9332	-1.63578	0.771947	-2.11903	0.0340883	0.127013	Foxred2			ENSMUSG00000017843	1065.05	0.129368	0.0836771	1.54603	0.122096	0.450016	Ppp2r5c
	ENSMUSG00000016554	1142.03	0.309235	0.226298	1.36649	0.171784	0.369471	Eif3d			ENSMUSG00000017858	152.537	0.0274777	0.179965	0.152683	0.878648	0.968379	Ift52
	ENSMUSG00000016559	1930.8	-0.120383	0.155656	-0.77339	0.439291	0.639541	H3f3b			ENSMUSG00000017861	458.038	-0.058418	0.106068	-0.550762	0.581797	0.857594	Mybl2
	ENSMUSG00000016619	947.252	0.334326	0.139634	2.39431	0.0166518	0.0766274	Nup50			ENSMUSG00000017897	15.7729	-0.941376	0.566566	-1.66155	0.0966037	0.403671	Eya2
	ENSMUSG00000016624	34.3779	1.78335	1.00305	1.77792	0.0754166	0.220691	Phf21b			ENSMUSG00000017929	620.076	-0.33504	0.135934	-2.46473	0.0137116	0.133005	B4galt5
	ENSMUSG00000016637	61.9642	0.866687	0.777666	1.11447	0.265077	0.470693	Ift27			ENSMUSG00000017999	959.011	-0.32636	0.0932559	-3.49962	0.000465922	0.013782	Ddx27
	ENSMUSG00000016664	469.03	0.888054	0.243664	3.64458	0.000267828	0.00292532	Pacsin2			ENSMUSG00000018001	52.9556	-0.272948	0.417976	-0.653023	0.513741	0.82757	Cyth3
	ENSMUSG00000016756	997.359	-1.39065	0.206432	-6.73663	1.62105e-11	1.22833e-09	Cmah			ENSMUSG00000018008	1124.37	0.390922	0.107883	3.62356	0.000290578	0.00982647	Cyth4
	ENSMUSG00000016831	291.817	0.638664	0.439297	1.45383	0.145992	0.336802	Tox4			ENSMUSG00000018040	285.339	-0.377086	0.119727	-3.14956	0.00163518	0.0334056	Rrp7a
	ENSMUSG00000016833	49.9549	2.21782	0.867131	2.55765	0.0105383	0.0541022	Mrps18c			ENSMUSG00000018042	142.903	-0.0153348	0.146752	-0.104495	0.916776	0.977844	Cyb5r3
	ENSMUSG00000016921	951.479	-0.554839	0.215452	-2.57523	0.0100174	0.0520042	Srsf6			ENSMUSG00000018068	203.697	-0.142953	0.139862	-1.02211	0.30673	0.680442	Ints2
	ENSMUSG00000016933	1747.24	-0.712162	0.164999	-4.31617	1.58761e-05	0.000269057	Plcg1			ENSMUSG00000018076	468.338	0.380766	0.109623	3.47341	0.000513885	0.0148717	Med13l
	ENSMUSG00000016940	134.816	-0.95912	0.698641	-1.37284	0.169803	0.366796	Kctd2			ENSMUSG00000018102	768.739	-0.34873	0.153002	-2.27925	0.0226521	0.182327	H2bc4
	ENSMUSG00000016942	1.66551	3.926	2.06194	1.90403	0.0569058	0.182682	Tmprss6			ENSMUSG00000018143	105.457	-0.117705	0.191775	-0.61377	0.539368	0.839243	Mafk
	ENSMUSG00000016946	89.8123	0.817203	0.479194	1.70537	0.0881257	0.244103	Kctd5			ENSMUSG00000018160	619.28	-0.0808279	0.0872889	-0.925981	0.354456	0.721598	Med1
	ENSMUSG00000016984	284.451	0.240396	0.319067	0.753435	0.451188	0.649541	Etaa1			ENSMUSG00000018166	42.5862	2.36696	0.441543	5.36066	8.29164e-08	1.41425e-05	Erbb3
	ENSMUSG00000017009	53.2867	-2.69611	0.80252	-3.35956	0.000780672	0.00696725	Sdc4			ENSMUSG00000018167	57.0499	0.168052	0.253215	0.663675	0.506898	0.824292	Stard3
	ENSMUSG00000017119	383.637	-0.208398	0.394961	-0.527642	0.597748	0.764894	Nbr1			ENSMUSG00000018168	1791.29	-0.0767679	0.108107	-0.710113	0.477634	0.808143	Ikzf3
	ENSMUSG00000017132	678.661	-0.601217	0.160252	-3.75171	0.000175634	0.00207509	Cyth1			ENSMUSG00000018169	86.3523	-0.0184108	0.218836	-0.0841306	0.932953	0.982345	Mfng
	ENSMUSG00000017144	19.3411	-6.35618	1.38607	-4.58578	4.52305e-06	9.00099e-05	Rnd3			ENSMUSG00000018171	299.306	0.313986	0.130378	2.40828	0.0160277	0.147111	Vmp1
	ENSMUSG00000017146	670.469	1.10231	0.251045	4.39088	1.12895e-05	0.000198809	Brca1			ENSMUSG00000018189	361.773	-0.285947	0.122976	-2.32523	0.0200597	0.169252	Uchl5
	ENSMUSG00000017167	20.6727	-5.21475	1.35905	-3.83707	0.000124512	0.00154159	Cntnap1			ENSMUSG00000018196	46.3057	0.345592	0.261832	1.3199	0.186868	0.545273	Glrx2
	ENSMUSG00000017176	418.341	-0.473977	0.484107	-0.979075	0.327543	0.532427	Nt5c3b			ENSMUSG00000018199	18.8873	1.13489	0.441684	2.56945	0.0101859	0.110992	Ro60
	ENSMUSG00000017188	75.2921	-0.23981	0.959597	-0.249907	0.802659	0.89715	Coa3			ENSMUSG00000018209	1940.59	-0.0621271	0.0662173	-0.93823	0.348126	0.717101	Stk4
	ENSMUSG00000017195	3.78458	5.11094	1.71921	2.97284	0.00295056	0.0202103	Zpbp2			ENSMUSG00000018239	41.0539	-0.169419	0.285222	-0.593989	0.552519	0.845221	Zcchc10
	ENSMUSG00000017210	202.029	-0.502797	0.456411	-1.10163	0.270622	0.476562	Med24			ENSMUSG00000018286	405.126	0.0115493	0.122558	0.0942357	0.924922	0.979851	Psmb6
	ENSMUSG00000017221	378.338	1.09704	0.29081	3.77236	0.000161708	0.00193229	Psmd3			ENSMUSG00000018287	275.184	-0.184861	0.133198	-1.38787	0.165178	0.517171	Spag7
	ENSMUSG00000017264	405.816	0.0210307	0.26394	0.07968	0.936492	0.9681	Exosc10			ENSMUSG00000018293	3995.27	-0.078611	0.072354	-1.08648	0.277268	0.650034	Pfn1
	ENSMUSG00000017286	107.264	1.61634	0.812318	1.98979	0.0466139	0.158439	Glod4			ENSMUSG00000018322	243.192	-0.300004	0.128218	-2.3398	0.0192941	0.164866	Tomm34
	ENSMUSG00000017288	235.766	-0.590118	0.298895	-1.97434	0.0483435	0.162819	Vps53			ENSMUSG00000018326	1069.07	-0.030925	0.0931883	-0.331855	0.739999	0.923656	Ywhab
	ENSMUSG00000017291	782.794	-0.0773846	0.337106	-0.229556	0.818437	0.906047	Taok1			ENSMUSG00000018334	335.4	0.197051	0.137651	1.43152	0.15228	0.498275	Ksr1
	ENSMUSG00000017299	155.143	-0.532841	0.200292	-2.66033	0.00780649	0.0430504	Dnttip1			ENSMUSG00000018340	4220.24	0.0364623	0.0875992	0.41624	0.677234	0.904185	Anxa6
	ENSMUSG00000017314	59.6614	3.78853	1.32225	2.86522	0.00416716	0.0266336	Mpp2			ENSMUSG00000018341	758.865	0.827979	0.112296	7.37316	1.66633e-13	1.11811e-10	Il12rb2
	ENSMUSG00000017376	238.239	-0.454886	0.443368	-1.02598	0.304902	0.508707	Nlk			ENSMUSG00000018347	63.8842	0.134969	0.215925	0.625075	0.531922	0.83622	Zkscan6
	ENSMUSG00000017386	148.072	0.724697	0.570742	1.26975	0.204175	0.408948	Traf4			ENSMUSG00000018362	754.969	-0.0457583	0.245905	-0.186081	0.852381	0.959136	Kpna2
	ENSMUSG00000017390	16.0711	7.1958	1.25284	5.74358	9.26977e-09	3.7366e-07	Aldoc			ENSMUSG00000018363	158.026	-0.130519	0.142181	-0.917976	0.358631	0.725901	Smurf2
	ENSMUSG00000017400	15.8134	4.91737	1.29202	3.80595	0.00014126	0.0017184	Stac2			ENSMUSG00000018372	96.7098	-0.103734	0.202243	-0.51292	0.608007	0.870757	Cep95
	ENSMUSG00000017404	3532.6	0.00272065	0.0925732	0.0293892	0.976554	0.98847	Rpl19			ENSMUSG00000018377	332.257	-0.1159	0.125714	-0.921931	0.356565	0.7234	Vezf1
	ENSMUSG00000017405	32.4087	-0.202423	0.579484	-0.349316	0.726852	0.849897	Nek8			ENSMUSG00000018379	2104.73	-0.429053	0.0801343	-5.35418	8.59459e-08	1.44174e-05	Srsf1
	ENSMUSG00000017417	54.6952	0.642101	0.96199	0.667472	0.504471	0.694407	Plxdc1			ENSMUSG00000018381	54.482	-0.16048	0.348787	-0.460108	0.645439	0.888268	Abi3
	ENSMUSG00000017418	38.644	0.701866	1.28409	0.546587	0.584662	0.755759	Arl5b			ENSMUSG00000018395	23.354	0.777682	0.358695	2.16809	0.0301518	0.214752	Kif3a
	ENSMUSG00000017421	981.3	-0.0554174	0.192879	-0.287317	0.77387	0.879948	Zfp207			ENSMUSG00000018398	21.6779	-0.191884	0.464124	-0.413434	0.679289	0.905021	Septin8
	ENSMUSG00000017428	396.387	0.269402	0.190203	1.41639	0.156661	0.350431	Psmd11			ENSMUSG00000018401	206.149	-0.0706462	0.166869	-0.423363	0.67203	0.900727	Mtmr4
	ENSMUSG00000017466	91.0549	-2.60537	0.338649	-7.69341	1.43266e-14	1.99824e-12	Timp2			ENSMUSG00000018405	27.5161	-0.550288	0.360289	-1.52735	0.126674	0.459188	Mrm1
	ENSMUSG00000017478	1004.4	-0.0848635	0.357206	-0.237576	0.81221	0.90264	Zc3h18			ENSMUSG00000018411	11.4574	0.37422	0.582429	0.642517	0.520538	0.830372	Mapt
	ENSMUSG00000017485	2049.95	-0.655317	0.160418	-4.08506	4.40652e-05	0.000643066	Top2b			ENSMUSG00000018412	480.579	0.0689926	0.09639	0.715765	0.474137	0.80595	Kansl1
	ENSMUSG00000017493	56.5157	-1.97808	0.643266	-3.07505	0.00210468	0.0156471	Igfbp4			ENSMUSG00000018415	98.9255	-0.194611	0.203637	-0.955676	0.339236	0.707033	Gid4
	ENSMUSG00000017499	397.337	1.14591	0.318012	3.60337	0.000314121	0.00333167	Cdc6			ENSMUSG00000018425	203.791	0.0203275	0.145835	0.139387	0.889144	0.96944	Dhx40
	ENSMUSG00000017548	1126.82	0.507509	0.195377	2.59759	0.00938809	0.0494207	Suz12			ENSMUSG00000018428	68.8655	-0.154101	0.229518	-0.67141	0.50196	0.822979	Akap1
	ENSMUSG00000017550	569.759	1.25131	0.143026	8.74883	2.15584e-18	6.41097e-16	Atad5			ENSMUSG00000018433	264.372	-0.465739	0.130234	-3.57616	0.000348674	0.0111827	Nol11
	ENSMUSG00000017561	480.943	-0.167617	0.226408	-0.740333	0.459098	0.656616	Crlf3			ENSMUSG00000018442	141.661	-0.0170746	0.194149	-0.087946	0.92992	0.981713	Derl2
	ENSMUSG00000017615	66.5371	-0.11345	1.22873	-0.0923312	0.926435	0.963553	Tnfaip1			ENSMUSG00000018446	294.29	-0.384723	0.18714	-2.05581	0.039801	0.245055	C1qbp
	ENSMUSG00000017631	970.975	0.0200127	0.316752	0.0631811	0.949622	0.974389	Abr			ENSMUSG00000018449	48.6225	0.162791	0.29727	0.547621	0.583952	0.858092	Rpain
	ENSMUSG00000017639	516.332	0.119543	0.249251	0.479611	0.631504	0.788956	Rab11fip4			ENSMUSG00000018451	7.38564	0.93036	0.581618	1.59961	0.109686	0.430935	6330403K07Rik
	ENSMUSG00000017652	15.6101	-4.42584	1.5298	-2.89309	0.00381472	0.024824	Cd40			ENSMUSG00000018474	1589.15	-0.0835324	0.107162	-0.779497	0.435687	0.779261	Chd3
	ENSMUSG00000017664	108.012	-0.841996	0.800709	-1.05156	0.293	0.498056	Slc35c2			ENSMUSG00000018476	233.247	-0.225071	0.156794	-1.43545	0.151158	0.497182	Kdm6b
	ENSMUSG00000017670	321.274	0.38934	0.397789	0.97876	0.327699	0.532549	Elmo2			ENSMUSG00000018481	284.248	-0.1876	0.114433	-1.63939	0.101133	0.414279	Appbp2
	ENSMUSG00000017677	233.388	0.141926	0.373187	0.380308	0.703717	0.835754	Wsb1			ENSMUSG00000018501	3008.03	-0.00346568	0.0681958	-0.0508196	0.959469	0.989685	Ncor1
	ENSMUSG00000017679	259.138	-0.257344	0.33249	-0.773991	0.438936	0.639201	Ttpal			ENSMUSG00000018507	386.431	0.150846	0.127128	1.18657	0.235396	0.605909	Trpv2
	ENSMUSG00000017686	106.211	0.433639	0.59898	0.723962	0.469089	0.664545	Rhot1			ENSMUSG00000018509	22.427	-0.504845	0.436812	-1.15575	0.247784	0.620994	Cenpv
	ENSMUSG00000017697	15.0668	2.31985	1.49198	1.55488	0.119975	0.29685	Ada			ENSMUSG00000018537	36.3115	0.225798	0.272448	0.828774	0.407232	0.759925	Pcgf2
	ENSMUSG00000017707	1344.57	0.345767	0.190461	1.81542	0.069459	0.20892	Serinc3			ENSMUSG00000018541	187.214	-0.0343023	0.128349	-0.267258	0.78927	0.939614	Cwc25
	ENSMUSG00000017713	12.525	-0.273969	1.04734	-0.261584	0.793642	0.891196	Tha1			ENSMUSG00000018547	381.437	-0.0603078	0.123615	-0.487867	0.625644	0.879226	Pip4k2b
	ENSMUSG00000017715	103.908	0.642688	0.836851	0.767984	0.442497	0.641954	Pgs1			ENSMUSG00000018548	395.611	-0.268122	0.0992741	-2.70083	0.00691667	0.0875289	Trim37
	ENSMUSG00000017716	547.737	2.17573	0.402776	5.40185	6.59588e-08	2.23085e-06	Birc5			ENSMUSG00000018559	125.063	0.00383169	0.191944	0.0199625	0.984073	0.995295	Ctdnep1
	ENSMUSG00000017718	36.7028	1.99268	1.17112	1.70152	0.0888451	0.245489	Afmid			ENSMUSG00000018565	76.8444	-0.22377	0.256575	-0.87214	0.383132	0.744615	Elp5
	ENSMUSG00000017721	319.607	0.57488	0.414195	1.38794	0.165154	0.361477	Pigt			ENSMUSG00000018567	176.081	0.29961	0.152041	1.97058	0.0487715	0.277584	Gabarap
	ENSMUSG00000017724	3.35827	1.06717	2.26329	0.471511	0.637276	0.79238	Etv4			ENSMUSG00000018572	253.951	0.188574	0.123425	1.52784	0.126551	0.459004	Phf23
	ENSMUSG00000017734	7.78979	0.846102	1.47896	0.572092	0.567259	0.742307	Dbndd2			ENSMUSG00000018574	158.492	0.354144	0.146316	2.42041	0.015503	0.145116	Acadvl
	ENSMUSG00000017737	3.76422	5.1014	1.78468	2.85843	0.00425737	0.0270785	Mmp9			ENSMUSG00000018583	1358.73	-0.335702	0.110195	-3.04642	0.0023158	0.041642	G3bp1
	ENSMUSG00000017754	71.4144	-2.443	0.545331	-4.47985	7.46941e-06	0.000138991	Pltp			ENSMUSG00000018585	73.9399	-0.194206	0.217616	-0.892424	0.372166	0.736979	Atox1
	ENSMUSG00000017756	548.686	-1.29698	0.349143	-3.71475	0.000203403	0.00233492	Slc12a7			ENSMUSG00000018599	37.417	0.239626	0.285653	0.838871	0.401542	0.756056	Mief2
	ENSMUSG00000017760	449.476	-0.0561495	0.267501	-0.209904	0.833743	0.914351	Ctsa			ENSMUSG00000018648	18.8384	0.858386	0.405516	2.11678	0.0342788	0.229247	Dusp14
	ENSMUSG00000017764	25.7924	4.4311	1.15217	3.84586	0.000120133	0.00149323	Zswim1			ENSMUSG00000018651	53.7707	-0.576155	0.274919	-2.09572	0.0361068	0.23462	Tada2a
	ENSMUSG00000017774	220.449	-0.592576	0.349402	-1.69598	0.0898906	0.246907	Myo1c			ENSMUSG00000018654	2701.23	0.0257618	0.0584776	0.44054	0.659546	0.895389	Ikzf1
	ENSMUSG00000017776	307.36	-0.671734	0.382805	-1.75477	0.0792988	0.228446	Crk			ENSMUSG00000018659	45.0407	-0.4671	0.256221	-1.82304	0.0682979	0.333102	Pnpo
	ENSMUSG00000017778	121.489	1.60767	0.473211	3.39737	0.000680376	0.00624179	Cox7c			ENSMUSG00000018661	166.826	0.0475105	0.145871	0.325702	0.74465	0.925838	Cog1
	ENSMUSG00000017781	743.671	0.485994	0.365654	1.32911	0.183812	0.384226	Pitpna			ENSMUSG00000018666	584.497	-0.0366246	0.0901948	-0.406062	0.684697	0.907402	Cbx1
	ENSMUSG00000017801	172.08	-0.452936	0.908561	-0.49852	0.618118	0.780253	Mlx			ENSMUSG00000018669	249.384	0.0323114	0.131866	0.245032	0.806432	0.944586	Cdk5rap3
	ENSMUSG00000017802	281.175	-0.444159	0.619031	-0.717508	0.473061	0.668065	Retreg3			ENSMUSG00000018677	92.004	-0.248782	0.197773	-1.25792	0.208422	0.573978	Slc25a39
	ENSMUSG00000017830	131.787	-1.81174	1.0188	-1.7783	0.0753539	0.220599	Dhx58			ENSMUSG00000018678	298.32	-0.379293	0.137197	-2.76458	0.00569957	0.0781331	Sp2
	ENSMUSG00000017831	160.149	1.37595	0.354034	3.8865	0.000101702	0.00130744	Rab5a			ENSMUSG00000018697	315.39	-0.534169	0.159385	-3.35145	0.000803909	0.0203758	Aatf
	ENSMUSG00000017832	1.23077	3.48629	2.9802	1.16982	0.242074	0.449417	Hspb9			ENSMUSG00000018707	3329.94	0.0726525	0.0695084	1.04523	0.295915	0.668789	Dync1h1
	ENSMUSG00000017837	52.7438	1.01067	0.566196	1.78502	0.0742586	0.218479	Nkiras2			ENSMUSG00000018733	31.826	-0.0780357	0.342679	-0.227722	0.819862	0.949763	Pex12
	ENSMUSG00000017843	1167.01	-0.0996454	0.273022	-0.364972	0.715132	0.842896	Ppp2r5c			ENSMUSG00000018736	205.402	-0.0516795	0.153005	-0.337763	0.735542	0.922795	Ndel1
	ENSMUSG00000017858	134.133	0.553347	0.904521	0.611757	0.540698	0.721438	Ift52			ENSMUSG00000018740	9.54014	-0.5537	0.584809	-0.946806	0.343738	0.712586	Slc25a35
	ENSMUSG00000017861	386.925	0.613141	0.464433	1.32019	0.186771	0.388454	Mybl2			ENSMUSG00000018750	89.6017	0.524954	0.219739	2.38899	0.0168947	0.152045	Zbtb4
	ENSMUSG00000017897	12.0799	-0.258245	1.47874	-0.174639	0.861363	0.930992	Eya2			ENSMUSG00000018761	76.1366	0.00948953	0.207253	0.0457872	0.96348	0.990347	Mpdu1
	ENSMUSG00000017929	653.473	-0.479654	0.266912	-1.79705	0.0723274	0.214599	B4galt5			ENSMUSG00000018765	235.263	0.195249	0.124795	1.56457	0.117685	0.44397	Fxr2
	ENSMUSG00000017999	791.347	0.307475	0.276963	1.11016	0.266929	0.472757	Ddx27			ENSMUSG00000018770	371.727	0.0270597	0.124417	0.217492	0.827825	0.95305	Atp5g3
	ENSMUSG00000018001	158.239	-2.60376	0.596279	-4.36667	1.26153e-05	0.000219702	Cyth3			ENSMUSG00000018774	31.4746	-0.0958	0.352388	-0.27186	0.78573	0.938357	Cd68
	ENSMUSG00000018008	1236.16	0.162309	0.177627	0.913765	0.36084	0.565947	Cyth4			ENSMUSG00000018796	30.7872	-0.780775	0.379263	-2.05866	0.0395264	0.24486	Acsl1
	ENSMUSG00000018040	245.112	0.0975948	0.341023	0.286183	0.774738	0.880333	Rrp7a			ENSMUSG00000018809	70.0188	0.322678	0.204368	1.57891	0.114358	0.437822	Smyd4
	ENSMUSG00000018042	187.826	-0.756405	0.655568	-1.15382	0.248575	0.455134	Cyb5r3			ENSMUSG00000018819	4675.47	0.234036	0.108729	2.15247	0.03136	0.220327	Lsp1
	ENSMUSG00000018068	172.67	0.404204	0.381822	1.05862	0.289773	0.494384	Ints2			ENSMUSG00000018820	87.2476	-0.107248	0.184569	-0.581071	0.561192	0.8484	Zfyve27
	ENSMUSG00000018076	532.199	0.0410771	0.206598	0.198826	0.842399	0.919526	Med13l			ENSMUSG00000018821	13.2088	-0.193891	0.540625	-0.358642	0.719863	0.916697	Avpi1
	ENSMUSG00000018102	531.891	1.01357	0.556401	1.82166	0.0685062	0.207043	H2bc4			ENSMUSG00000018841	59.8417	0.367847	0.207908	1.76928	0.0768479	0.357219	Rad51d
	ENSMUSG00000018143	124.357	-0.539796	0.603032	-0.895136	0.370714	0.575895	Mafk			ENSMUSG00000018846	274.538	-0.014822	0.13411	-0.110521	0.911996	0.976466	Pank3
	ENSMUSG00000018160	633.716	-0.114436	0.223688	-0.511588	0.608939	0.773056	Med1			ENSMUSG00000018848	441.688	-0.276557	0.141301	-1.95722	0.0503212	0.281979	Rars
	ENSMUSG00000018166	82.8784	-0.43865	1.14474	-0.383189	0.70158	0.834221	Erbb3			ENSMUSG00000018858	185.302	0.0176246	0.146207	0.120545	0.904051	0.973994	Mrpl58
	ENSMUSG00000018167	51.1756	0.616857	0.968442	0.636958	0.524152	0.709052	Stard3			ENSMUSG00000018861	92.8957	-0.0038135	0.204127	-0.018682	0.985095	0.995322	Fdxr
	ENSMUSG00000018168	2501.32	-0.945396	0.143716	-6.57823	4.76082e-11	3.2624e-09	Ikzf3			ENSMUSG00000018882	119.692	0.0431143	0.196903	0.218963	0.826679	0.952751	Mrpl45
	ENSMUSG00000018169	84.2447	0.151273	0.501875	0.301417	0.763097	0.873116	Mfng			ENSMUSG00000018899	623.102	0.124272	0.092228	1.34744	0.177838	0.534847	Irf1
	ENSMUSG00000018171	314.755	0.22565	0.386202	0.584279	0.559033	0.735901	Vmp1			ENSMUSG00000018900	24.3349	0.10888	0.348877	0.312087	0.754975	0.929073	Slc22a5
	ENSMUSG00000018189	317.227	0.141872	0.663986	0.213667	0.830807	0.913176	Uchl5			ENSMUSG00000018909	108.029	1.24577	0.203777	6.11341	9.75272e-10	2.96516e-07	Arrb1
	ENSMUSG00000018196	75.8059	-0.971652	0.963086	-1.0089	0.313025	0.51639	Glrx2			ENSMUSG00000018920	12.5984	0.0645451	0.616414	0.104711	0.916605	0.977844	Cxcl16
	ENSMUSG00000018199	14.8817	6.35265	1.31277	4.83913	1.30409e-06	3.045e-05	Ro60			ENSMUSG00000018921	337.452	-0.44012	0.123787	-3.55545	0.000377328	0.0118779	Pelp1
	ENSMUSG00000018209	2190.97	-0.38395	0.159021	-2.41446	0.0157587	0.0736493	Stk4			ENSMUSG00000018923	144.486	-0.112333	0.173412	-0.647778	0.517129	0.828163	Med11
	ENSMUSG00000018239	42.1431	-0.201082	1.11804	-0.179851	0.857269	0.928428	Zcchc10			ENSMUSG00000018925	20.4765	-0.464703	0.409922	-1.13364	0.256946	0.629976	Heatr9
	ENSMUSG00000018286	342.302	0.700493	0.54833	1.2775	0.201425	0.405776	Psmb6			ENSMUSG00000018930	10.226	0.291063	0.576536	0.504848	0.613666	0.873904	Ccl4
	ENSMUSG00000018287	247.436	0.219369	0.258989	0.84702	0.396984	0.601333	Spag7			ENSMUSG00000018931	43.9937	0.512951	0.281634	1.82134	0.0685559	0.33385	Natd1
	ENSMUSG00000018293	3555.49	0.362918	0.109077	3.32716	0.000877355	0.007644	Pfn1			ENSMUSG00000018932	259.099	0.283884	0.133319	2.12936	0.0332248	0.226273	Map2k3
	ENSMUSG00000018322	298.591	-0.840283	0.206978	-4.05977	4.91205e-05	0.000701893	Tomm34			ENSMUSG00000018965	2541.25	-0.0762475	0.0744436	-1.02423	0.305726	0.680365	Ywhah
	ENSMUSG00000018326	1007.68	0.210518	0.287204	0.732991	0.463564	0.660182	Ywhab			ENSMUSG00000018974	567.179	-0.141181	0.0965038	-1.46296	0.143479	0.486752	Sart3
	ENSMUSG00000018334	361.077	0.0182705	0.342658	0.05332	0.957477	0.978841	Ksr1			ENSMUSG00000018983	1038.84	0.0665991	0.0922759	0.721739	0.470455	0.802601	E2f2
	ENSMUSG00000018339	8.52495	-3.60361	1.87716	-1.91971	0.0548947	0.178097	Gpx3			ENSMUSG00000018986	136.097	-0.375205	0.195772	-1.91654	0.0552964	0.296457	Slfn3
	ENSMUSG00000018340	3648.96	0.637112	0.172589	3.69151	0.000222928	0.00251868	Anxa6			ENSMUSG00000018995	26.2678	-0.00422071	0.365843	-0.0115369	0.990795	0.998312	Nars2
	ENSMUSG00000018341	569.382	4.3175	1.45984	2.95751	0.00310136	0.0210601	Il12rb2			ENSMUSG00000018999	192.109	-0.0810285	0.146657	-0.552503	0.580604	0.857364	Slc35b4
	ENSMUSG00000018347	105.878	-1.16763	0.475555	-2.45531	0.0140764	0.0676399	Zkscan6			ENSMUSG00000019039	53.4156	0.639977	0.302125	2.11825	0.0341538	0.228811	Dalrd3
	ENSMUSG00000018362	551.013	1.33787	0.313913	4.2619	2.02695e-05	0.000329348	Kpna2			ENSMUSG00000019054	140.602	0.0445254	0.175218	0.254114	0.799407	0.94321	Fis1
	ENSMUSG00000018363	265.245	-1.3998	0.408059	-3.43038	0.000602728	0.00563439	Smurf2			ENSMUSG00000019055	16.4507	1.2643	0.490415	2.57802	0.00993691	0.10893	Plod1
	ENSMUSG00000018372	90.4561	0.189474	0.564401	0.335708	0.737091	0.856101	Cep95			ENSMUSG00000019066	106.52	-0.0431917	0.227465	-0.189883	0.849401	0.958215	Rab3d
	ENSMUSG00000018377	297.833	0.27359	0.241576	1.13252	0.257415	0.463691	Vezf1			ENSMUSG00000019082	63.0937	-0.0193482	0.213375	-0.0906769	0.927749	0.981299	Slc25a22
	ENSMUSG00000018378	17.4997	-2.69034	1.01473	-2.65128	0.00801878	0.0439597	Cuedc1			ENSMUSG00000019087	154.785	0.120138	0.139955	0.858404	0.390669	0.749484	Atp6ap1
	ENSMUSG00000018379	1704.64	0.217076	0.2207	0.98358	0.325322	0.530293	Srsf1			ENSMUSG00000019088	21.1581	1.20532	0.379761	3.17391	0.00150402	0.031434	Dnase1l1
	ENSMUSG00000018381	77.9318	-1.0745	0.747075	-1.43827	0.150356	0.343047	Abi3			ENSMUSG00000019132	746.713	-0.0380301	0.108038	-0.352006	0.724834	0.919585	BC005537
	ENSMUSG00000018395	34.5889	-0.464763	1.37522	-0.337956	0.735396	0.854888	Kif3a			ENSMUSG00000019139	130.574	-0.379071	0.160981	-2.35476	0.0185347	0.160857	Isyna1
	ENSMUSG00000018398	11.5114	6.7135	1.40688	4.77191	1.82488e-06	4.11473e-05	Septin8			ENSMUSG00000019143	107.926	-0.204879	0.210641	-0.972646	0.330729	0.700078	Hars2
	ENSMUSG00000018401	224.741	-0.308205	0.652186	-0.472572	0.636518	0.792367	Mtmr4			ENSMUSG00000019158	35.8993	0.328169	0.311034	1.05509	0.291383	0.664625	Tmem160
	ENSMUSG00000018405	14.066	2.98139	1.23447	2.41512	0.0157301	0.0735457	Mrm1			ENSMUSG00000019173	465.312	-0.0133317	0.105944	-0.125837	0.899861	0.973031	Rab5c
	ENSMUSG00000018412	688.288	-0.874286	0.238704	-3.66263	0.000249638	0.00275857	Kansl1			ENSMUSG00000019179	1237.38	-0.0306567	0.0992569	-0.308863	0.757426	0.929789	Mdh2
	ENSMUSG00000018415	127.793	-0.885647	1.01585	-0.871828	0.383302	0.58754	Gid4			ENSMUSG00000019188	526.914	0.20834	0.0898181	2.31958	0.0203636	0.170912	H13
	ENSMUSG00000018425	203.315	0.0939895	0.183044	0.513481	0.607615	0.772495	Dhx40			ENSMUSG00000019189	352.798	0.0276605	0.10875	0.25435	0.799225	0.94321	Rnf145
	ENSMUSG00000018427	24.5903	-4.19782	1.30441	-3.21817	0.00129012	0.0104574	Ypel2			ENSMUSG00000019210	193.893	0.0568846	0.132937	0.427905	0.66872	0.899163	Atp6v1e1
	ENSMUSG00000018433	208.888	0.234495	0.412617	0.568313	0.569823	0.74403	Nol11			ENSMUSG00000019214	182.989	-0.330222	0.135751	-2.43256	0.0149924	0.141688	Chtf18
	ENSMUSG00000018442	216.051	-1.11736	0.320444	-3.4869	0.000488659	0.00472974	Derl2			ENSMUSG00000019254	505.812	0.0828554	0.112158	0.738738	0.460066	0.796014	Ppp1r12c
	ENSMUSG00000018446	235.724	0.313923	0.374344	0.838595	0.401697	0.606083	C1qbp			ENSMUSG00000019256	14.9811	-0.655581	0.481065	-1.36277	0.172955	0.528777	Ahr
	ENSMUSG00000018449	60.4048	-0.401181	1.01238	-0.396276	0.691902	0.827709	Rpain			ENSMUSG00000019261	136.71	-0.0610322	0.158576	-0.384876	0.700329	0.911662	Map1s
	ENSMUSG00000018451	16.2039	-1.31455	1.41627	-0.92818	0.353314	0.558758	6330403K07Rik			ENSMUSG00000019295	71.8151	0.238662	0.21042	1.13422	0.256704	0.629732	Tmem129
	ENSMUSG00000018470	1.60448	3.86944	2.1153	1.82926	0.0673602	0.204836	Kcnab3			ENSMUSG00000019297	193.83	0.0216472	0.161816	0.133776	0.893579	0.970875	Nop9
	ENSMUSG00000018474	2768.41	-1.44732	0.165748	-8.73207	2.50051e-18	7.29824e-16	Chd3			ENSMUSG00000019303	116.648	-0.284102	0.175721	-1.61678	0.105926	0.422675	Psmc3ip
	ENSMUSG00000018476	407.847	-1.5646	0.359259	-4.35507	1.33025e-05	0.000230397	Kdm6b			ENSMUSG00000019312	10.6883	0.223227	0.764172	0.292116	0.770198	0.933807	Grb7
	ENSMUSG00000018481	259.044	0.120525	0.409446	0.294362	0.768481	0.876083	Appbp2			ENSMUSG00000019338	123.5	-0.27004	0.197668	-1.36613	0.171897	0.527442	Zfp687
	ENSMUSG00000018501	3585.51	-0.479031	0.138863	-3.44966	0.000561285	0.00531955	Ncor1			ENSMUSG00000019362	251.994	-0.0971749	0.134738	-0.721213	0.470778	0.802829	D8Ertd738e
	ENSMUSG00000018507	392.364	0.168329	0.480294	0.350472	0.725985	0.849292	Trpv2			ENSMUSG00000019370	2190.06	-0.0578978	0.102908	-0.562617	0.573695	0.85295	Calm3
	ENSMUSG00000018509	11.9601	2.83193	1.46297	1.93575	0.0528988	0.173549	Cenpv			ENSMUSG00000019373	331.477	-0.289324	0.109274	-2.6477	0.00810423	0.0963591	Cops3
	ENSMUSG00000018537	26.5087	2.0699	1.18776	1.7427	0.0813861	0.232364	Pcgf2			ENSMUSG00000019428	704.48	0.0629073	0.084325	0.74601	0.455661	0.79296	Fkbp8
	ENSMUSG00000018541	252.082	-0.818659	0.388801	-2.1056	0.0352393	0.130041	Cwc25			ENSMUSG00000019432	895.938	-0.142634	0.0965385	-1.47749	0.139545	0.481794	Ddx39b
	ENSMUSG00000018547	417.352	-0.306605	0.214504	-1.42936	0.1529	0.346193	Pip4k2b			ENSMUSG00000019433	56.3211	-0.404213	0.261118	-1.54801	0.121621	0.449642	Gipc1
	ENSMUSG00000018548	339.524	0.231206	0.270804	0.853775	0.39323	0.597481	Trim37			ENSMUSG00000019437	30.1958	-0.0891822	0.409077	-0.218008	0.827423	0.953009	Tlcd1
	ENSMUSG00000018559	111.065	0.518293	0.415513	1.24736	0.212267	0.419188	Ctdnep1			ENSMUSG00000019461	18.0147	0.643989	0.520267	1.23781	0.215788	0.584591	Plscr3
	ENSMUSG00000018565	68.1083	0.184009	0.638415	0.288228	0.773172	0.879599	Elp5			ENSMUSG00000019464	42.2923	0.183022	0.31625	0.578726	0.562774	0.848688	Ptger1
	ENSMUSG00000018567	204.994	-0.111779	0.414902	-0.269411	0.787614	0.887345	Gabarap			ENSMUSG00000019467	11.7577	1.04805	0.591567	1.77166	0.0764512	0.356624	Arhgef25
	ENSMUSG00000018570	2.63543	4.58829	1.95091	2.35187	0.0186794	0.0829548	2810408A11Rik			ENSMUSG00000019470	282.52	-0.132062	0.104364	-1.26539	0.205731	0.570559	Xab2
	ENSMUSG00000018572	312.266	-0.393369	0.207443	-1.89627	0.0579239	0.184955	Phf23			ENSMUSG00000019471	1827.37	-0.0893042	0.0640386	-1.39454	0.163155	0.513978	Cdc37
	ENSMUSG00000018574	167.607	0.253963	0.780381	0.325435	0.744852	0.861307	Acadvl			ENSMUSG00000019487	39.414	0.51544	0.332358	1.55086	0.120935	0.448721	Trip10
	ENSMUSG00000018581	1.86294	4.08733	2.19657	1.86078	0.0627752	0.195534	Dnah11			ENSMUSG00000019494	302.991	-0.108315	0.12082	-0.896498	0.369987	0.735646	Cops6
	ENSMUSG00000018583	1205.38	0.031628	0.254585	0.124233	0.90113	0.952499	G3bp1			ENSMUSG00000019505	6144.17	0.0192072	0.09562	0.20087	0.8408	0.956449	Ubb
	ENSMUSG00000018585	45.2942	2.4959	1.08845	2.29309	0.0218429	0.0927441	Atox1			ENSMUSG00000019518	65.497	0.62003	0.244174	2.5393	0.0111075	0.115924	Ap4m1
	ENSMUSG00000018599	38.6389	0.20022	0.983693	0.20354	0.838713	0.917582	Mief2			ENSMUSG00000019528	74.7843	0.270721	0.230838	1.17277	0.240887	0.612133	Gyg
	ENSMUSG00000018651	87.8638	-1.7015	1.02623	-1.65802	0.0973138	0.259564	Tada2a			ENSMUSG00000019539	46.5117	0.52405	0.49563	1.05734	0.290356	0.663778	Rcn3
	ENSMUSG00000018654	3025.59	-0.274504	0.214033	-1.28253	0.199655	0.403682	Ikzf1			ENSMUSG00000019558	8.29851	0.00293939	0.681771	0.0043114	0.99656	0.999639	Slc6a8
	ENSMUSG00000018659	75.4627	-1.72163	0.959769	-1.79379	0.0728463	0.215415	Pnpo			ENSMUSG00000019564	165.958	0.449177	0.171945	2.61234	0.0089926	0.101189	Arid3a
	ENSMUSG00000018661	194.631	-0.353617	0.229759	-1.53907	0.123786	0.303138	Cog1			ENSMUSG00000019578	74.2463	0.271034	0.235737	1.14973	0.250256	0.624121	Ubxn6
	ENSMUSG00000018666	521.873	0.401951	0.145836	2.75617	0.00584819	0.0346373	Cbx1			ENSMUSG00000019579	126.551	0.0479075	0.190601	0.25135	0.801544	0.943348	Mydgf
	ENSMUSG00000018669	281.936	-0.31175	0.270937	-1.15064	0.249882	0.456025	Cdk5rap3			ENSMUSG00000019659	258.113	-0.32184	0.140926	-2.28375	0.022386	0.181661	Ccdc12
	ENSMUSG00000018677	72.2051	0.621322	0.367154	1.69227	0.0905953	0.248239	Slc25a39			ENSMUSG00000019689	14.1119	0.00692957	0.585236	0.0118407	0.990553	0.998147	Fmc1
	ENSMUSG00000018678	208.785	0.903717	0.40161	2.25023	0.0244341	0.100314	Sp2			ENSMUSG00000019699	143.771	0.180182	0.194494	0.926418	0.354229	0.721454	Akt3
	ENSMUSG00000018697	264.773	-0.0384982	0.32721	-0.117656	0.90634	0.955437	Aatf			ENSMUSG00000019710	174.841	0.0205518	0.135672	0.151481	0.879596	0.968429	Mrpl24
	ENSMUSG00000018707	4149.25	-0.529456	0.0773808	-6.84221	7.79823e-12	6.23898e-10	Dync1h1			ENSMUSG00000019715	337.35	-0.0745878	0.119758	-0.622823	0.533401	0.836729	Gle1
	ENSMUSG00000018727	3.15221	-2.82985	3.146	-0.899506	0.368383	0.573921	Cpsf4l			ENSMUSG00000019726	882.937	0.0314522	0.131589	0.239019	0.811091	0.946764	Lyst
	ENSMUSG00000018733	26.7765	0.64358	1.26346	0.509377	0.610488	0.774211	Pex12			ENSMUSG00000019731	382.795	-0.0012848	0.106947	-0.0120134	0.990415	0.998087	Slc35e1
	ENSMUSG00000018736	186.464	0.301231	0.297661	1.01199	0.311542	0.51513	Ndel1			ENSMUSG00000019738	34.4726	0.615683	0.307524	2.00206	0.045278	0.265036	Polr2i
	ENSMUSG00000018740	25.4795	-2.53457	1.30698	-1.93925	0.0524705	0.172577	Slc25a35			ENSMUSG00000019763	67.6685	-0.164907	0.21537	-0.76569	0.443861	0.784692	Rmnd1
	ENSMUSG00000018750	200.83	-1.55423	0.237381	-6.54744	5.85322e-11	3.90901e-09	Zbtb4			ENSMUSG00000019773	475.591	-0.128941	0.117343	-1.09884	0.271839	0.645135	Fbxo5
	ENSMUSG00000018761	122.359	-1.22142	0.366324	-3.33427	0.000855229	0.00750098	Mpdu1			ENSMUSG00000019774	111.702	0.14335	0.198703	0.721426	0.470648	0.802714	Mtrf1l
	ENSMUSG00000018765	282.064	-0.313529	0.388299	-0.807442	0.419412	0.621885	Fxr2			ENSMUSG00000019777	481.563	-0.150195	0.112908	-1.33025	0.183436	0.540761	Hdac2
	ENSMUSG00000018770	354.869	0.223407	0.510897	0.437284	0.661906	0.809081	Atp5g3			ENSMUSG00000019782	565.359	-0.0732161	0.114718	-0.638227	0.523326	0.831698	Rwdd1
	ENSMUSG00000018774	78.3133	-2.13483	0.531295	-4.01817	5.86519e-05	0.000818065	Cd68			ENSMUSG00000019790	315.038	0.105921	0.113739	0.931266	0.351716	0.719793	Stxbp5
	ENSMUSG00000018796	23.2569	-0.047281	1.33927	-0.0353036	0.971838	0.985813	Acsl1			ENSMUSG00000019791	32.9804	-0.392325	0.411171	-0.954166	0.339999	0.708242	Hint3
	ENSMUSG00000018800	11.5932	-6.14343	2.32002	-2.648	0.00809688	0.04428	Abca5			ENSMUSG00000019792	67.6596	-0.343475	0.238669	-1.43913	0.150114	0.494651	Trmt11
	ENSMUSG00000018809	89.1397	-0.364618	0.658877	-0.553393	0.579995	0.751689	Smyd4			ENSMUSG00000019794	220.715	0.182622	0.118035	1.54719	0.121818	0.449642	Katna1
	ENSMUSG00000018819	4569.04	0.411713	0.212753	1.93517	0.0529698	0.173639	Lsp1			ENSMUSG00000019795	202.911	-0.123054	0.140665	-0.874801	0.381682	0.743942	Pcmt1
	ENSMUSG00000018820	132.747	-1.18067	0.659891	-1.78919	0.0735837	0.217019	Zfyve27			ENSMUSG00000019797	39.5066	-0.700513	0.286587	-2.44433	0.0145122	0.138486	Mtres1
	ENSMUSG00000018821	7.04669	6.00693	1.49885	4.00769	6.13162e-05	0.00084698	Avpi1			ENSMUSG00000019802	667.374	0.201921	0.0945715	2.13511	0.032752	0.22534	Sec63
	ENSMUSG00000018830	1.67301	3.93192	2.70626	1.4529	0.146252	0.33695	Myh11			ENSMUSG00000019804	547.453	-0.116225	0.0922427	-1.25999	0.207674	0.573453	Snx3
	ENSMUSG00000018841	83.8651	-0.583105	0.962129	-0.606057	0.544477	0.724177	Rad51d			ENSMUSG00000019806	15.9411	0.460311	0.486292	0.946572	0.343857	0.712586	Aig1
	ENSMUSG00000018846	219.125	0.933999	0.297514	3.13934	0.00169327	0.0131541	Pank3			ENSMUSG00000019808	25.2188	-0.187568	0.347367	-0.539971	0.589217	0.861033	Adat2
	ENSMUSG00000018848	348.283	0.555944	0.360109	1.54382	0.122631	0.301242	Rars			ENSMUSG00000019809	29.1739	-0.0445504	0.309792	-0.143808	0.885652	0.969184	Pex3
	ENSMUSG00000018858	182.198	0.0976796	0.320308	0.304955	0.760401	0.872014	Mrpl58			ENSMUSG00000019810	139.505	0.6783	0.209569	3.23665	0.00120942	0.0272901	Fuca2
	ENSMUSG00000018861	97.1596	-0.134061	0.277887	-0.48243	0.6295	0.788328	Fdxr			ENSMUSG00000019813	83.6334	-0.140283	0.201117	-0.697518	0.485478	0.813322	Cep57l1
	ENSMUSG00000018882	99.8466	0.875027	0.896274	0.976294	0.328919	0.533865	Mrpl45			ENSMUSG00000019814	266.608	-0.504942	0.166779	-3.02762	0.00246489	0.0435851	Ltv1
	ENSMUSG00000018899	514.474	1.01057	0.372507	2.71288	0.00667003	0.0382948	Irf1			ENSMUSG00000019818	994.819	-0.0180126	0.0837079	-0.215183	0.829624	0.953388	Cd164
	ENSMUSG00000018900	28.6856	-0.270556	1.01962	-0.265349	0.790741	0.889254	Slc22a5			ENSMUSG00000019820	2405.46	0.0978122	0.109518	0.893117	0.371794	0.736887	Utrn
	ENSMUSG00000018906	2.26001	4.366	2.5778	1.69369	0.0903237	0.247797	P4ha2			ENSMUSG00000019822	61.9713	0.00227619	0.278023	0.00818707	0.993468	0.99911	Smpd2
	ENSMUSG00000018909	120.557	1.028	1.01555	1.01225	0.311417	0.514976	Arrb1			ENSMUSG00000019823	986.195	0.168836	0.114662	1.47246	0.140896	0.482991	Mical1
	ENSMUSG00000018916	3.56798	5.02692	2.19161	2.29372	0.0218069	0.092616	Csf2			ENSMUSG00000019826	114.873	0.0665393	0.167688	0.396804	0.691512	0.910319	Zbtb24
	ENSMUSG00000018920	9.80904	1.26673	1.33674	0.947624	0.343321	0.548465	Cxcl16			ENSMUSG00000019837	220.969	-0.369407	0.168013	-2.19867	0.0279011	0.205495	Gtf3c6
	ENSMUSG00000018921	284.133	0.0614692	0.489266	0.125636	0.90002	0.951786	Pelp1			ENSMUSG00000019841	468.97	-0.175452	0.129734	-1.3524	0.176248	0.532334	Rev3l
	ENSMUSG00000018923	142.231	-0.0106489	0.484696	-0.0219703	0.982472	0.990902	Med11			ENSMUSG00000019842	175.29	0.296747	0.154045	1.92636	0.0540598	0.293655	Traf3ip2
	ENSMUSG00000018925	20.6066	-0.397128	1.42422	-0.278839	0.780368	0.883006	Heatr9			ENSMUSG00000019843	1958.04	-0.209456	0.0837971	-2.49956	0.0124348	0.124914	Fyn
	ENSMUSG00000018930	15.1334	-0.813748	1.43113	-0.568603	0.569626	0.74394	Ccl4			ENSMUSG00000019845	81.0149	0.392914	0.18663	2.10531	0.0352642	0.232945	Tube1
	ENSMUSG00000018931	33.5935	2.43594	1.481	1.64479	0.100013	0.263685	Natd1			ENSMUSG00000019849	370.668	-0.055218	0.137665	-0.401104	0.688344	0.909248	Prep
	ENSMUSG00000018932	242.431	0.625907	1.00974	0.619871	0.535343	0.717774	Map2k3			ENSMUSG00000019850	403.865	0.655886	0.128306	5.1119	3.18936e-07	4.30225e-05	Tnfaip3
	ENSMUSG00000018965	2005.33	0.875943	0.258859	3.38386	0.000714752	0.00649291	Ywhah			ENSMUSG00000019851	23.1296	1.08188	0.401342	2.69564	0.0070253	0.0881109	Perp
	ENSMUSG00000018974	661.501	-0.550402	0.213084	-2.58303	0.00979375	0.0510616	Sart3			ENSMUSG00000019854	306.077	0.0354742	0.127348	0.278562	0.780581	0.936771	Reps1
	ENSMUSG00000018983	840.157	1.00575	0.269074	3.73783	0.000185616	0.00217186	E2f2			ENSMUSG00000019857	104.583	-0.00541253	0.210761	-0.0256809	0.979512	0.993922	Asf1a
	ENSMUSG00000018986	81.885	1.81666	0.923563	1.96701	0.0491817	0.165241	Slfn3			ENSMUSG00000019861	255.673	0.126411	0.122014	1.03604	0.300185	0.674016	Gopc
	ENSMUSG00000018995	19.9068	1.24746	1.66452	0.749437	0.453594	0.651814	Nars2			ENSMUSG00000019863	72.6199	-0.265372	0.202926	-1.30773	0.190964	0.551546	Qrsl1
	ENSMUSG00000018999	243.04	-0.71126	0.507541	-1.40138	0.1611	0.356014	Slc35b4			ENSMUSG00000019864	50.0102	0.318745	0.235408	1.35401	0.175732	0.531423	Rtn4ip1
	ENSMUSG00000019039	70.0988	-0.138977	1.01384	-0.13708	0.890967	0.947786	Dalrd3			ENSMUSG00000019866	1130.94	0.220702	0.0985501	2.23949	0.0251243	0.194813	Crybg1
	ENSMUSG00000019054	114.494	0.909254	0.680015	1.33711	0.181187	0.38142	Fis1			ENSMUSG00000019868	216.664	0.0521666	0.171281	0.304567	0.760696	0.931124	Vta1
	ENSMUSG00000019055	33.6032	-0.994231	1.39124	-0.714636	0.474834	0.669636	Plod1			ENSMUSG00000019872	123.12	0.649361	0.211182	3.07489	0.0021058	0.0393073	Smpdl3a
	ENSMUSG00000019066	94.7036	0.42602	0.955133	0.446032	0.655574	0.804399	Rab3d			ENSMUSG00000019873	159.349	-0.00693381	0.141298	-0.0490722	0.960862	0.990347	Reep3
	ENSMUSG00000019080	1.74346	3.99252	2.65685	1.50273	0.132909	0.318	Mfsd3			ENSMUSG00000019876	12.1243	-0.995363	0.551887	-1.80356	0.0712999	0.341602	Pkib
	ENSMUSG00000019082	61.9268	0.0950348	0.72891	0.130379	0.896266	0.949906	Slc25a22			ENSMUSG00000019877	306.55	0.214841	0.111572	1.92558	0.0541569	0.293901	Serinc1
	ENSMUSG00000019087	193.356	-0.494133	0.285654	-1.72983	0.0836608	0.236642	Atp6ap1			ENSMUSG00000019878	73.982	0.186879	0.232894	0.802422	0.422309	0.769191	Hsf2
	ENSMUSG00000019088	16.6407	6.51139	1.18881	5.47723	4.32043e-08	1.54059e-06	Dnase1l1			ENSMUSG00000019883	74.4896	-0.235453	0.244858	-0.96159	0.336255	0.704408	Echdc1
	ENSMUSG00000019132	691.774	0.269383	0.226486	1.1894	0.234282	0.440951	BC005537			ENSMUSG00000019889	20.934	0.488787	0.395138	1.237	0.216086	0.584933	Ptprk
	ENSMUSG00000019139	166.301	-0.983849	0.492658	-1.99702	0.0458226	0.15637	Isyna1			ENSMUSG00000019897	230.471	-0.333264	0.149842	-2.22411	0.0261412	0.199208	Ccdc59
	ENSMUSG00000019143	81.8816	0.82192	0.579329	1.41874	0.155974	0.349767	Hars2			ENSMUSG00000019907	3233.14	0.239242	0.068133	3.51139	0.000445768	0.0133842	Ppp1r12a
	ENSMUSG00000019158	33.421	0.841043	1.24921	0.67326	0.500782	0.691536	Tmem160			ENSMUSG00000019916	348.833	1.06772	0.138306	7.71998	1.16352e-14	9.88911e-12	P4ha1
	ENSMUSG00000019173	509.327	-0.242019	0.254536	-0.950822	0.341694	0.546968	Rab5c			ENSMUSG00000019917	62.0698	-0.00868386	0.264932	-0.0327777	0.973852	0.99243	Septin10
	ENSMUSG00000019179	1017.23	0.761068	0.169467	4.49094	7.09094e-06	0.00013289	Mdh2			ENSMUSG00000019920	265.315	0.215262	0.112975	1.90539	0.0567297	0.300977	Lims1
	ENSMUSG00000019188	540.354	0.198737	0.129564	1.53389	0.125057	0.305396	H13			ENSMUSG00000019923	339.353	-0.0533991	0.104793	-0.509567	0.610355	0.871691	Zwint
	ENSMUSG00000019189	371.586	-0.0949969	0.406721	-0.233568	0.81532	0.90463	Rnf145			ENSMUSG00000019927	104.872	0.36309	0.217379	1.67031	0.0948585	0.399653	Ube2d1
	ENSMUSG00000019210	183.482	0.321689	1.00393	0.320429	0.748643	0.863826	Atp6v1e1			ENSMUSG00000019942	557.084	-0.24927	0.137898	-1.80764	0.0706625	0.340983	Cdk1
	ENSMUSG00000019214	113.944	1.77948	1.02038	1.74394	0.0811696	0.232012	Chtf18			ENSMUSG00000019943	1179.26	0.0513472	0.0781884	0.656711	0.511367	0.825985	Atp2b1
	ENSMUSG00000019235	7.9329	-1.56381	1.45956	-1.07142	0.283979	0.488624	Rps6kl1			ENSMUSG00000019947	222.623	0.273311	0.143625	1.90295	0.0570465	0.30228	Arid5b
	ENSMUSG00000019254	546.426	-0.0825709	0.254867	-0.323977	0.745956	0.861902	Ppp1r12c			ENSMUSG00000019948	41.2162	0.0104374	0.338614	0.0308238	0.97541	0.992876	Actr6
	ENSMUSG00000019261	138.295	-0.0633503	0.430783	-0.147059	0.883086	0.943404	Map1s			ENSMUSG00000019951	473.074	0.148382	0.134384	1.10417	0.26952	0.642889	Uhrf1bp1l
	ENSMUSG00000019295	61.2611	1.02228	0.655249	1.56014	0.118728	0.295209	Tmem129			ENSMUSG00000019952	113.033	-0.175383	0.215739	-0.812942	0.416251	0.764672	Poc1b
	ENSMUSG00000019297	193.136	0.0725388	0.373246	0.194346	0.845905	0.921552	Nop9			ENSMUSG00000019960	80.7006	-0.141086	0.225983	-0.624321	0.532417	0.83622	Dusp6
	ENSMUSG00000019302	12.3165	-3.21073	1.78787	-1.79585	0.072519	0.214879	Atp6v0a1			ENSMUSG00000019961	2850.86	-0.135806	0.0630815	-2.15287	0.0313288	0.220327	Tmpo
	ENSMUSG00000019303	101.309	0.186611	0.627605	0.297339	0.766208	0.875024	Psmc3ip			ENSMUSG00000019969	411.476	0.0724521	0.124732	0.580862	0.561333	0.8484	Psen1
	ENSMUSG00000019312	7.81276	2.20008	2.0527	1.0718	0.283809	0.488419	Grb7			ENSMUSG00000019970	222.462	-0.0788275	0.185594	-0.424731	0.671033	0.900526	Sgk1
	ENSMUSG00000019320	4.88616	-1.3725	1.60676	-0.854204	0.392992	0.597361	Noxo1			ENSMUSG00000019971	34.594	0.365039	0.302048	1.20855	0.226837	0.595908	Cep290
	ENSMUSG00000019338	165.313	-0.996688	0.377668	-2.63906	0.0083137	0.0451058	Zfp687			ENSMUSG00000019975	16.4857	0.914381	0.424845	2.15227	0.031376	0.220327	Ikbip
	ENSMUSG00000019362	195.414	0.893416	0.520862	1.71526	0.0862968	0.240772	D8Ertd738e			ENSMUSG00000019977	278.435	0.0281518	0.108511	0.259437	0.795298	0.941852	Hbs1l
	ENSMUSG00000019370	2093.28	0.132488	0.254168	0.521261	0.602185	0.768838	Calm3			ENSMUSG00000019978	567.929	-0.0811819	0.122781	-0.661193	0.508488	0.824891	Epb41l2
	ENSMUSG00000019373	248.899	0.73153	0.328969	2.22371	0.0261681	0.105321	Cops3			ENSMUSG00000019979	508.519	0.380327	0.0980586	3.87857	0.000105073	0.00473722	Apaf1
	ENSMUSG00000019428	766.591	-0.145596	0.158195	-0.920356	0.357387	0.56249	Fkbp8			ENSMUSG00000019982	360.376	-0.00748182	0.129912	-0.0575912	0.954074	0.98794	Myb
	ENSMUSG00000019432	911.068	-0.174403	0.187247	-0.931405	0.351644	0.557011	Ddx39b			ENSMUSG00000019984	140.827	-0.0325223	0.179034	-0.181655	0.855853	0.961286	Med23
	ENSMUSG00000019433	74.1713	-1.09804	0.975377	-1.12576	0.260266	0.466143	Gipc1			ENSMUSG00000019986	117	0.312813	0.208807	1.49809	0.134109	0.472962	Ahi1
	ENSMUSG00000019437	20.5598	1.57108	0.993663	1.5811	0.113855	0.288269	Tlcd1			ENSMUSG00000019988	207.112	-0.18594	0.135013	-1.3772	0.168451	0.522398	Nedd1
	ENSMUSG00000019461	19.753	0.452259	1.44511	0.312958	0.754313	0.867663	Plscr3			ENSMUSG00000019992	91.6233	0.179397	0.18867	0.950854	0.341678	0.710266	Mtfr2
	ENSMUSG00000019464	81.2737	-1.45017	1.04955	-1.38171	0.167061	0.363536	Ptger1			ENSMUSG00000019996	37.5222	-0.432934	0.373808	-1.15817	0.246793	0.620008	Map7
	ENSMUSG00000019470	376.769	-0.884083	0.27135	-3.25809	0.00112165	0.0093834	Xab2			ENSMUSG00000019998	63.1528	0.287838	0.278231	1.03453	0.300888	0.674881	Stx7
	ENSMUSG00000019471	1856.67	-0.102789	0.166031	-0.619097	0.535852	0.718196	Cdc37			ENSMUSG00000020003	45.9657	0.0654008	0.312069	0.209571	0.834002	0.955256	Pex7
	ENSMUSG00000019478	1.87692	0.711551	2.46375	0.288809	0.772728	0.879221	Rab4a			ENSMUSG00000020009	2422.38	0.407921	0.0909335	4.48593	7.25973e-06	0.000544437	Ifngr1
	ENSMUSG00000019494	264.352	0.399197	0.253636	1.5739	0.115511	0.290872	Cops6			ENSMUSG00000020015	337.843	0.0594261	0.12321	0.482316	0.629581	0.881456	Cdk17
	ENSMUSG00000019505	6418.06	-0.0701362	0.0981065	-0.714899	0.474671	0.669626	Ubb			ENSMUSG00000020018	711.809	-0.324631	0.123406	-2.6306	0.00852343	0.0986072	Snrpf
	ENSMUSG00000019518	102.638	-0.685836	0.982294	-0.698198	0.485053	0.678222	Ap4m1			ENSMUSG00000020021	43.513	0.258261	0.38551	0.669921	0.502908	0.82309	Fgd6
	ENSMUSG00000019528	72.5577	0.506495	0.978118	0.517826	0.60458	0.770314	Gyg			ENSMUSG00000020022	241.22	-0.135545	0.172545	-0.785566	0.432122	0.777469	Ndufa12
	ENSMUSG00000019539	57.7612	-0.0814457	1.08964	-0.0747455	0.940417	0.970148	Rcn3			ENSMUSG00000020023	7.61646	0.310232	0.641397	0.483681	0.628612	0.880959	Tmcc3
	ENSMUSG00000019558	5.90596	1.37664	1.7296	0.79593	0.426073	0.628129	Slc6a8			ENSMUSG00000020024	467.294	-0.130507	0.0934968	-1.39585	0.162761	0.513115	Cep83
	ENSMUSG00000019564	157.735	0.782668	0.360396	2.17169	0.0298791	0.116106	Arid3a			ENSMUSG00000020027	50.6178	-0.676622	0.26445	-2.5586	0.0105093	0.112971	Socs2
	ENSMUSG00000019578	72.4011	0.446826	0.902589	0.49505	0.620565	0.781645	Ubxn6			ENSMUSG00000020029	729.645	0.107215	0.125813	0.852179	0.394115	0.751903	Nudt4
	ENSMUSG00000019579	113.751	0.506378	0.726739	0.696782	0.485939	0.678679	Mydgf			ENSMUSG00000020034	32.8182	0.752154	0.349805	2.15021	0.0315387	0.220518	Tcp11l2
	ENSMUSG00000019590	3.05112	4.02255	1.79251	2.24409	0.0248268	0.101424	Cyb561			ENSMUSG00000020038	193.252	0.232858	0.15079	1.54425	0.122527	0.451213	Cry1
	ENSMUSG00000019659	255.163	-0.265898	0.205551	-1.29359	0.195808	0.39888	Ccdc12			ENSMUSG00000020042	67.6388	-0.49606	0.298917	-1.65953	0.09701	0.404662	Abtb3
	ENSMUSG00000019689	11.6363	0.835311	1.75917	0.474834	0.634906	0.791047	Fmc1			ENSMUSG00000020044	6.48657	4.34474	1.04448	4.15973	3.18621e-05	0.00186335	Timp3
	ENSMUSG00000019699	198.967	-0.732881	0.240481	-3.04756	0.00230705	0.0168496	Akt3			ENSMUSG00000020048	9828.29	0.0360674	0.109365	0.32979	0.741559	0.924343	Hsp90b1
	ENSMUSG00000019710	240.825	-0.810157	0.231038	-3.5066	0.000453866	0.00447646	Mrpl24			ENSMUSG00000020056	83.4519	0.121292	0.189806	0.639034	0.522801	0.831071	Washc3
	ENSMUSG00000019715	301.047	0.347581	0.406407	0.855254	0.39241	0.596756	Gle1			ENSMUSG00000020063	283.553	-0.123961	0.107906	-1.14878	0.250647	0.624608	Sirt1
	ENSMUSG00000019726	1177.64	-0.737592	0.29246	-2.52203	0.0116681	0.0588108	Lyst			ENSMUSG00000020064	419.73	-0.0180012	0.0994166	-0.181069	0.856314	0.961524	Herc4
	ENSMUSG00000019731	371.993	0.143795	0.447756	0.321145	0.748101	0.863319	Slc35e1			ENSMUSG00000020069	190.74	-0.222748	0.126726	-1.75772	0.0787958	0.361876	Hnrnph3
	ENSMUSG00000019732	1.39339	3.66765	3.24868	1.12897	0.258912	0.464849	Calr3			ENSMUSG00000020070	119.818	0.222631	0.156531	1.42229	0.154943	0.503272	Rufy2
	ENSMUSG00000019734	49.0608	-4.06174	0.777537	-5.22386	1.75234e-07	5.24158e-06	Tmc4			ENSMUSG00000020074	1271.63	-0.0237323	0.0759626	-0.312421	0.754721	0.929073	Ccar1
	ENSMUSG00000019737	3.2878	-2.04033	2.84846	-0.716295	0.473809	0.66867	Syne4			ENSMUSG00000020075	2249.95	-0.577776	0.119568	-4.8322	1.35035e-06	0.000136632	Ddx21
	ENSMUSG00000019738	23.9486	7.77097	1.17623	6.60666	3.93098e-11	2.71737e-09	Polr2i			ENSMUSG00000020076	356.498	-0.0509092	0.114409	-0.444974	0.656338	0.893408	Ddx50
	ENSMUSG00000019763	69.2763	-0.236904	0.555139	-0.426747	0.669564	0.814086	Rmnd1			ENSMUSG00000020077	723.31	0.476503	0.107895	4.41635	1.0038e-05	0.000726759	Srgn
	ENSMUSG00000019768	2.25946	4.36558	3.23997	1.34741	0.177847	0.377065	Esr1			ENSMUSG00000020078	108.266	-0.299087	0.21499	-1.39116	0.164176	0.515819	Vps26a
	ENSMUSG00000019773	413.787	0.390798	0.605073	0.645868	0.518365	0.704549	Fbxo5			ENSMUSG00000020079	76.5418	-0.101764	0.207984	-0.489286	0.62464	0.878994	Supv3l1
	ENSMUSG00000019774	76.6749	2.40881	0.989649	2.434	0.0149329	0.0708693	Mtrf1l			ENSMUSG00000020087	55.2055	-0.121161	0.291599	-0.415504	0.677773	0.904387	Tysnd1
	ENSMUSG00000019777	482.145	-0.136793	0.171231	-0.79888	0.42436	0.62666	Hdac2			ENSMUSG00000020088	358.541	-0.0674365	0.106302	-0.634383	0.525831	0.833704	Sar1a
	ENSMUSG00000019782	421.133	1.1832	0.18327	6.45606	1.07461e-10	6.77479e-09	Rwdd1			ENSMUSG00000020089	372.632	-0.444314	0.1747	-2.5433	0.0109811	0.115296	Ppa1
	ENSMUSG00000019790	285.596	0.537817	0.216593	2.48307	0.0130254	0.0639225	Stxbp5			ENSMUSG00000020091	590.594	0.0673664	0.0975498	0.690584	0.489827	0.815934	Eif4ebp2
	ENSMUSG00000019791	23.9408	0.588645	1.30008	0.452774	0.650711	0.800896	Hint3			ENSMUSG00000020092	20.3903	0.638749	0.456282	1.3999	0.161543	0.511737	Pald1
	ENSMUSG00000019792	85.3509	-0.971074	0.435114	-2.23177	0.0256303	0.103916	Trmt11			ENSMUSG00000020097	200.262	-0.202741	0.163323	-1.24135	0.214478	0.583024	Sgpl1
	ENSMUSG00000019794	228.321	0.153044	0.588965	0.259853	0.794978	0.892107	Katna1			ENSMUSG00000020100	51.8237	-0.143837	0.261956	-0.549088	0.582945	0.858025	Slc29a3
	ENSMUSG00000019795	217.434	-0.326011	0.534176	-0.610306	0.541659	0.72183	Pcmt1			ENSMUSG00000020101	462.725	0.672983	0.125555	5.36005	8.31977e-08	1.41425e-05	Vsir
	ENSMUSG00000019796	10.2785	-2.55921	1.90401	-1.34412	0.178911	0.378317	Lrp11			ENSMUSG00000020107	143.037	0.101184	0.208237	0.485908	0.627033	0.880013	Anapc16
	ENSMUSG00000019797	22.2873	1.1954	1.24385	0.961048	0.336528	0.542003	Mtres1			ENSMUSG00000020108	157.134	1.02644	0.200832	5.11093	3.20585e-07	4.30225e-05	Ddit4
	ENSMUSG00000019802	794.483	-0.277354	0.144658	-1.9173	0.0551994	0.178644	Sec63			ENSMUSG00000020109	198.427	0.105268	0.164227	0.640988	0.521531	0.830605	Dnajb12
	ENSMUSG00000019804	466.252	0.483584	0.362849	1.33274	0.182616	0.383368	Snx3			ENSMUSG00000020111	137.062	0.288922	0.156258	1.84901	0.0644561	0.321936	Micu1
	ENSMUSG00000019806	35.0241	-1.61895	1.04107	-1.55508	0.119926	0.296774	Aig1			ENSMUSG00000020114	612.045	-0.233223	0.115851	-2.01314	0.0440998	0.261137	Cand1
	ENSMUSG00000019808	28.5245	-0.575666	1.40316	-0.410264	0.681613	0.820829	Adat2			ENSMUSG00000020115	445.831	0.0181054	0.108271	0.167223	0.867195	0.963812	Tbk1
	ENSMUSG00000019809	48.8135	-1.32988	1.08967	-1.22044	0.222297	0.429102	Pex3			ENSMUSG00000020116	152.095	-0.632946	0.22285	-2.84023	0.00450809	0.0668298	Pno1
	ENSMUSG00000019810	149.038	0.586519	0.63859	0.91846	0.358378	0.563544	Fuca2			ENSMUSG00000020120	1364.23	0.298938	0.12092	2.47219	0.0134287	0.131089	Plek
	ENSMUSG00000019813	78.0614	0.124532	0.758059	0.164278	0.869512	0.93595	Cep57l1			ENSMUSG00000020124	553.465	-0.0620553	0.0896841	-0.691932	0.48898	0.815934	Usp15
	ENSMUSG00000019814	268.627	-0.537507	0.556602	-0.965694	0.334197	0.539792	Ltv1			ENSMUSG00000020128	658.465	0.170321	0.121087	1.4066	0.159547	0.50911	Vps54
	ENSMUSG00000019817	14.4675	-4.87191	2.08381	-2.33798	0.0193882	0.0852561	Plagl1			ENSMUSG00000020130	293.782	-0.0246935	0.139383	-0.177163	0.859381	0.962291	Tbc1d15
	ENSMUSG00000019818	946.094	0.194151	0.175628	1.10547	0.268958	0.474803	Cd164			ENSMUSG00000020132	355.352	0.168431	0.124869	1.34886	0.177382	0.534241	Rab21
	ENSMUSG00000019820	4031.72	-1.22382	0.182433	-6.70832	1.96874e-11	1.46365e-09	Utrn			ENSMUSG00000020133	80.3905	-0.155686	0.191885	-0.811348	0.417166	0.765554	2310011J03Rik
	ENSMUSG00000019822	106.931	-1.39789	1.0923	-1.27977	0.200626	0.404874	Smpd2			ENSMUSG00000020134	543.658	0.00484511	0.10394	0.0466144	0.962821	0.990347	Peli1
	ENSMUSG00000019823	1034.25	0.084288	0.173219	0.486597	0.626544	0.786599	Mical1			ENSMUSG00000020135	13.4266	-0.506056	0.607786	-0.832622	0.405058	0.758755	Apc2
	ENSMUSG00000019826	124.032	-0.122378	0.485757	-0.251932	0.801093	0.896226	Zbtb24			ENSMUSG00000020137	50.5812	-0.164214	0.286084	-0.574006	0.565963	0.850179	Thap2
	ENSMUSG00000019832	17.8409	-3.68563	1.83241	-2.01135	0.0442885	0.152876	Rab32			ENSMUSG00000020142	6.85233	0.627659	0.680808	0.921932	0.356564	0.7234	Slc1a4
	ENSMUSG00000019838	18.7669	-3.10593	1.04093	-2.9838	0.00284689	0.0196884	Slc16a10			ENSMUSG00000020143	5597.61	0.209182	0.0848536	2.46521	0.0136934	0.13296	Dock2
	ENSMUSG00000019841	669.778	-1.08248	0.174048	-6.21941	4.99038e-10	2.75977e-08	Rev3l			ENSMUSG00000020149	473.79	0.194642	0.101681	1.91424	0.0555898	0.297162	Rab1a
	ENSMUSG00000019842	249.282	-0.68666	0.262932	-2.61155	0.00901336	0.0478799	Traf3ip2			ENSMUSG00000020152	3480.91	-0.0325625	0.0774772	-0.420285	0.674277	0.902221	Actr2
	ENSMUSG00000019843	2390.36	-0.737891	0.125747	-5.86805	4.40959e-09	1.91988e-07	Fyn			ENSMUSG00000020153	170.987	-0.00528871	0.128943	-0.0410158	0.967283	0.991489	Ndufs7
	ENSMUSG00000019845	73.9372	0.873055	0.347747	2.5106	0.0120525	0.0601708	Tube1			ENSMUSG00000020156	221.221	0.0671127	0.126045	0.53245	0.594414	0.863804	Pwwp3a
	ENSMUSG00000019849	411.372	-0.332966	0.358022	-0.930016	0.352363	0.557701	Prep			ENSMUSG00000020163	128.364	-0.146958	0.194223	-0.756642	0.449264	0.788718	Uqcr11
	ENSMUSG00000019850	594.421	-0.490768	0.400089	-1.22665	0.219955	0.42683	Tnfaip3			ENSMUSG00000020166	352.158	-0.0469608	0.0984863	-0.476826	0.633486	0.883151	Cnot2
	ENSMUSG00000019852	33.0621	-3.55237	1.49382	-2.37804	0.0174049	0.0787592	Arfgef3			ENSMUSG00000020167	768.012	0.0713343	0.0845651	0.843544	0.398924	0.754135	Tcf3
	ENSMUSG00000019854	356.723	-0.381123	0.327512	-1.16369	0.24455	0.451451	Reps1			ENSMUSG00000020170	125.643	-0.245773	0.16611	-1.47958	0.138984	0.481106	Frs2
	ENSMUSG00000019856	5.61349	-2.07561	2.63244	-0.788473	0.43042	0.631996	Fam184a			ENSMUSG00000020171	292.846	-0.0883784	0.118256	-0.74735	0.454853	0.792418	Yeats4
	ENSMUSG00000019857	95.9701	0.304648	0.376896	0.808308	0.418913	0.621294	Asf1a			ENSMUSG00000020178	203.202	0.615634	0.1588	3.87678	0.000105846	0.00473994	Adora2a
	ENSMUSG00000019861	253.885	0.222432	0.456497	0.487258	0.626075	0.786073	Gopc			ENSMUSG00000020180	511.388	-0.281815	0.115221	-2.44587	0.0144502	0.138308	Snrpd3
	ENSMUSG00000019863	82.4843	-0.607242	0.588022	-1.03269	0.301751	0.505658	Qrsl1			ENSMUSG00000020183	90.4238	0.907454	0.211126	4.29817	1.72215e-05	0.00113174	Cpm
	ENSMUSG00000019864	57.0247	-0.0293222	1.34068	-0.0218712	0.982551	0.990902	Rtn4ip1			ENSMUSG00000020184	561.561	0.365544	0.091262	4.00544	6.1903e-05	0.00310709	Mdm2
	ENSMUSG00000019866	895.585	1.40412	0.331057	4.24133	2.22201e-05	0.000355544	Crybg1			ENSMUSG00000020185	373.089	-0.088265	0.130075	-0.678571	0.49741	0.821141	E2f7
	ENSMUSG00000019868	194.23	0.536877	0.478008	1.12315	0.261372	0.467128	Vta1			ENSMUSG00000020186	21.1734	0.39517	0.394939	1.00058	0.317028	0.68915	Csrp2
	ENSMUSG00000019872	150.398	0.0544512	0.982926	0.055397	0.955822	0.978038	Smpdl3a			ENSMUSG00000020189	802.134	0.273331	0.0895761	3.05138	0.00227794	0.0411935	Osbpl8
	ENSMUSG00000019873	241.882	-1.06873	0.207285	-5.15585	2.52488e-07	7.23538e-06	Reep3			ENSMUSG00000020190	850.94	0.225407	0.0798956	2.82128	0.00478329	0.0691408	Mknk2
	ENSMUSG00000019876	29.4897	-2.73004	1.14387	-2.38667	0.0170018	0.0777388	Pkib			ENSMUSG00000020193	8.25577	0.388639	0.675862	0.575027	0.565273	0.849843	Zpbp
	ENSMUSG00000019877	330.223	0.0510661	0.226908	0.225051	0.821939	0.908647	Serinc1			ENSMUSG00000020196	604.849	0.0436757	0.0894907	0.488048	0.625516	0.879148	Cabin1
	ENSMUSG00000019883	75.674	-0.258398	0.930085	-0.277822	0.781149	0.883319	Echdc1			ENSMUSG00000020198	917.044	0.136333	0.11325	1.20382	0.228659	0.597682	Ap3d1
	ENSMUSG00000019888	2.15477	-4.89574	3.21172	-1.52433	0.127425	0.309167	Mgat4c			ENSMUSG00000020205	37.869	0.564245	0.439649	1.2834	0.199353	0.563162	Phlda1
	ENSMUSG00000019889	33.5841	-0.855479	1.39061	-0.615183	0.538434	0.719968	Ptprk			ENSMUSG00000020211	470.212	-0.256917	0.110941	-2.31579	0.0205695	0.172187	Sf3a2
	ENSMUSG00000019897	274.083	-0.783764	0.274761	-2.85253	0.00433721	0.0274644	Ccdc59			ENSMUSG00000020212	128.519	0.270451	0.190455	1.42002	0.155601	0.50431	Mdm1
	ENSMUSG00000019907	3230.31	0.339029	0.180661	1.87661	0.0605721	0.190897	Ppp1r12a			ENSMUSG00000020219	116.312	-0.0267745	0.203395	-0.131638	0.89527	0.972023	Timm13
	ENSMUSG00000019916	369.29	1.04795	0.551479	1.90025	0.0573999	0.183617	P4ha1			ENSMUSG00000020220	781.862	0.248849	0.114753	2.16857	0.0301157	0.214734	Vps13d
	ENSMUSG00000019917	34.5372	8.3	1.14916	7.2227	5.09666e-13	5.4276e-11	Septin10			ENSMUSG00000020224	234.152	-0.283828	0.151532	-1.87305	0.0610609	0.314009	Llph
	ENSMUSG00000019920	324.509	-0.347341	0.325472	-1.06719	0.285886	0.490714	Lims1			ENSMUSG00000020225	26.9826	0.307082	0.321307	0.955726	0.339211	0.707033	Tmbim4
	ENSMUSG00000019923	305.305	0.350131	0.290448	1.20549	0.228015	0.435173	Zwint			ENSMUSG00000020227	21.3263	2.81016	0.558251	5.03386	4.80694e-07	6.19027e-05	Irak3
	ENSMUSG00000019927	111.988	0.282924	0.455204	0.621531	0.53425	0.717294	Ube2d1			ENSMUSG00000020228	396.425	0.263584	0.108936	2.41963	0.0155362	0.145213	Helb
	ENSMUSG00000019942	365.717	1.52417	0.597861	2.54936	0.0107919	0.0551667	Cdk1			ENSMUSG00000020230	11.481	0.355594	0.549851	0.646709	0.51782	0.828837	Prmt2
	ENSMUSG00000019943	1141.85	0.230509	0.293943	0.784194	0.432927	0.6342	Atp2b1			ENSMUSG00000020231	46.6571	0.569448	0.282644	2.01472	0.0439341	0.260398	Dip2a
	ENSMUSG00000019947	336.147	-0.822904	0.273008	-3.01421	0.00257652	0.0183832	Arid5b			ENSMUSG00000020232	98.1444	0.525117	0.206145	2.54732	0.0108553	0.114498	Hmg20b
	ENSMUSG00000019948	44.244	-0.130648	1.40695	-0.092859	0.926016	0.963422	Actr6			ENSMUSG00000020234	7.15713	-0.212889	0.735449	-0.289468	0.772223	0.933811	Tektip1
	ENSMUSG00000019951	443.957	0.482271	0.219056	2.20158	0.0276947	0.109976	Uhrf1bp1l			ENSMUSG00000020235	298.256	-0.0596897	0.166967	-0.357494	0.720722	0.917005	Fzr1
	ENSMUSG00000019952	90.0029	0.715434	1.14666	0.623927	0.532676	0.716008	Poc1b			ENSMUSG00000020238	203.061	-0.0297949	0.146157	-0.203856	0.838466	0.955858	Ncln
	ENSMUSG00000019960	134.959	-1.39713	0.565393	-2.47108	0.0134705	0.065507	Dusp6			ENSMUSG00000020246	75.7711	0.270646	0.199271	1.35818	0.174407	0.53	Hcfc2
	ENSMUSG00000019961	2312.19	0.650419	0.333443	1.95062	0.0511026	0.169637	Tmpo			ENSMUSG00000020248	788.198	-0.109078	0.0819476	-1.33107	0.183166	0.5403	Nfyb
	ENSMUSG00000019969	401.717	0.22699	0.371885	0.610376	0.541613	0.72183	Psen1			ENSMUSG00000020250	1365.41	0.31095	0.0917997	3.38726	0.000705941	0.0184427	Txnrd1
	ENSMUSG00000019970	160.019	1.36339	0.403584	3.37821	0.000729599	0.00659468	Sgk1			ENSMUSG00000020253	113.999	0.0487151	0.171188	0.28457	0.775973	0.934686	Ppm1m
	ENSMUSG00000019971	36.4045	0.290142	1.33377	0.217536	0.827791	0.911663	Cep290			ENSMUSG00000020255	312.512	-0.107348	0.13802	-0.777771	0.436704	0.779768	Nopchap1
	ENSMUSG00000019975	16.9716	0.978728	1.24322	0.787256	0.431132	0.632489	Ikbip			ENSMUSG00000020257	808.211	-0.178976	0.0809102	-2.21204	0.0269641	0.202155	Wdr82
	ENSMUSG00000019977	373.307	-0.767861	0.216876	-3.54056	0.000399286	0.00403666	Hbs1l			ENSMUSG00000020258	15.8581	-0.105093	0.421769	-0.249173	0.803227	0.943824	Glyctk
	ENSMUSG00000019978	547.801	0.0738606	0.44298	0.166736	0.867578	0.934839	Epb41l2			ENSMUSG00000020260	96.9587	0.18961	0.174485	1.08668	0.277177	0.650034	Pofut2
	ENSMUSG00000019979	541.105	0.25791	0.311812	0.827135	0.408161	0.611039	Apaf1			ENSMUSG00000020261	74.7319	0.381382	0.256705	1.48568	0.137364	0.479008	Slc36a1
	ENSMUSG00000019982	643.084	-1.44073	0.209685	-6.87096	6.37718e-12	5.23493e-10	Myb			ENSMUSG00000020262	9.46528	-0.101998	0.665062	-0.153367	0.878109	0.968234	Adarb1
	ENSMUSG00000019984	156.198	-0.261559	0.448028	-0.5838	0.559355	0.736077	Med23			ENSMUSG00000020263	90.6922	0.222891	0.278577	0.800105	0.42365	0.769926	Appl2
	ENSMUSG00000019986	130.909	0.0406721	0.565212	0.0719591	0.942634	0.971238	Ahi1			ENSMUSG00000020265	332.023	-0.110954	0.120549	-0.920405	0.357361	0.72443	Sumo3
	ENSMUSG00000019988	152.399	1.03816	0.513748	2.02075	0.0433053	0.150572	Nedd1			ENSMUSG00000020267	617.771	-0.0742009	0.107391	-0.69094	0.489603	0.815934	Hint1
	ENSMUSG00000019996	43.3167	-0.862012	1.0173	-0.847351	0.396799	0.601226	Map7			ENSMUSG00000020268	11.9534	-0.338961	0.524753	-0.645944	0.518316	0.828902	Lyrm7
	ENSMUSG00000019998	113.362	-1.27779	0.519234	-2.46091	0.0138585	0.0668783	Stx7			ENSMUSG00000020271	179.282	0.0834604	0.150776	0.553539	0.579894	0.85677	Fbxw11
	ENSMUSG00000020009	1813.81	2.31064	0.129283	17.8727	1.92404e-71	3.03248e-67	Ifngr1			ENSMUSG00000020272	2483.02	0.00176571	0.0760037	0.0232319	0.981465	0.994594	Stk10
	ENSMUSG00000020014	1.9766	4.17218	2.07429	2.01138	0.0442853	0.152876	Cfap54			ENSMUSG00000020273	153.406	-0.0974624	0.15698	-0.62086	0.534692	0.836988	Papolg
	ENSMUSG00000020015	459.145	-0.754293	0.366289	-2.05929	0.0394668	0.140546	Cdk17			ENSMUSG00000020275	215.289	0.0490541	0.154723	0.317045	0.751209	0.927765	Rel
	ENSMUSG00000020017	2.68497	-0.417102	3.11534	-0.133886	0.893492	0.948685	Hal			ENSMUSG00000020277	387.621	0.689812	0.127478	5.41121	6.26012e-08	1.15073e-05	Pfkl
	ENSMUSG00000020018	545.699	0.590843	0.253361	2.33202	0.0196994	0.0861018	Snrpf			ENSMUSG00000020280	131.08	0.109245	0.185679	0.588353	0.556295	0.847742	Pus10
	ENSMUSG00000020020	2.06514	4.23587	1.99851	2.11951	0.0340472	0.12692	Usp44			ENSMUSG00000020283	40.3356	-0.121636	0.321089	-0.378824	0.704818	0.913607	Pex13
	ENSMUSG00000020021	37.4134	0.960495	1.28232	0.749032	0.453838	0.651986	Fgd6			ENSMUSG00000020284	13.9376	0.283348	0.580551	0.488067	0.625503	0.879148	Cfap410
	ENSMUSG00000020022	185.408	0.91479	0.491059	1.86289	0.0624771	0.194753	Ndufa12			ENSMUSG00000020287	42.6723	0.0100819	0.283873	0.0355155	0.971669	0.992374	Mpg
	ENSMUSG00000020023	23.7065	-2.31811	1.53169	-1.51343	0.130169	0.313672	Tmcc3			ENSMUSG00000020288	160.419	0.0426716	0.159037	0.268312	0.788459	0.939499	Ahsa2
	ENSMUSG00000020024	440.318	0.115446	0.373577	0.309028	0.7573	0.869904	Cep83			ENSMUSG00000020289	34.243	0.26977	0.339891	0.793698	0.427371	0.772784	Nprl3
	ENSMUSG00000020029	588.427	1.08654	0.388583	2.79615	0.00517149	0.0314823	Nudt4			ENSMUSG00000020290	1677.67	-0.279261	0.0819144	-3.40918	0.000651586	0.0173425	Xpo1
	ENSMUSG00000020034	105.016	-2.14037	0.418306	-5.11675	3.10848e-07	8.53532e-06	Tcp11l2			ENSMUSG00000020297	172.976	-0.656914	0.265561	-2.47368	0.013373	0.130746	Nsg2
	ENSMUSG00000020038	185.743	0.494533	0.52966	0.93368	0.350469	0.555765	Cry1			ENSMUSG00000020300	148.485	0.0597268	0.152902	0.390622	0.696077	0.910369	Cpeb4
	ENSMUSG00000020042	125.573	-1.89689	0.48303	-3.92706	8.59907e-05	0.00113509	Abtb3			ENSMUSG00000020303	45.0464	1.3828	0.269565	5.12974	2.90142e-07	4.02068e-05	Stc2
	ENSMUSG00000020044	7.03169	6.00474	1.59207	3.77164	0.000162177	0.00193495	Timp3			ENSMUSG00000020305	58.2226	0.243338	0.277406	0.877189	0.380384	0.743227	Asb3
	ENSMUSG00000020048	7766.01	1.0551	0.197009	5.35562	8.52629e-08	2.7765e-06	Hsp90b1			ENSMUSG00000020307	319.58	0.130844	0.153924	0.850054	0.395295	0.752227	Cdc34
	ENSMUSG00000020056	122.004	-0.900694	0.930176	-0.968305	0.332892	0.538677	Washc3			ENSMUSG00000020308	39.5967	0.126405	0.326221	0.387484	0.698398	0.910995	Tpgs1
	ENSMUSG00000020057	4.06251	0.791213	1.844	0.429075	0.667868	0.813217	Dram1			ENSMUSG00000020309	11.2705	1.29316	0.559262	2.31226	0.0207634	0.173468	Chac2
	ENSMUSG00000020063	285.89	-0.112268	0.305914	-0.366992	0.713625	0.842441	Sirt1			ENSMUSG00000020311	127.766	0.462737	0.227853	2.03086	0.0422689	0.253896	Erlec1
	ENSMUSG00000020064	430.638	-0.0753923	0.291966	-0.258222	0.796235	0.892692	Herc4			ENSMUSG00000020315	4551.97	0.0626289	0.0788687	0.79409	0.427143	0.772542	Sptbn1
	ENSMUSG00000020069	156.297	0.477932	0.300557	1.59015	0.1118	0.284636	Hnrnph3			ENSMUSG00000020321	617.731	0.0950195	0.109404	0.868516	0.385112	0.745943	Mdh1
	ENSMUSG00000020070	186.11	-0.969077	0.311077	-3.11524	0.00183797	0.0140486	Rufy2			ENSMUSG00000020325	7.46264	1.02382	0.77233	1.32563	0.184963	0.543589	Fstl3
	ENSMUSG00000020074	1311.8	-0.0776145	0.167061	-0.464587	0.642227	0.795602	Ccar1			ENSMUSG00000020326	665.321	0.58838	0.132067	4.45517	8.38276e-06	0.000617756	Ccng1
	ENSMUSG00000020075	1907.58	-0.131286	0.213735	-0.614247	0.539052	0.720572	Ddx21			ENSMUSG00000020328	258.69	0.0839094	0.153091	0.548101	0.583623	0.858025	Nudcd2
	ENSMUSG00000020076	334.082	0.230484	0.210452	1.09518	0.273437	0.479297	Ddx50			ENSMUSG00000020329	108.764	-0.157532	0.197205	-0.798822	0.424394	0.770058	Polrmt
	ENSMUSG00000020077	684.302	0.877536	0.333283	2.633	0.00846334	0.0457444	Srgn			ENSMUSG00000020330	978.067	-0.0285635	0.133102	-0.214599	0.83008	0.953443	Hmmr
	ENSMUSG00000020078	89.6715	0.296964	1.26649	0.234477	0.814614	0.90446	Vps26a			ENSMUSG00000020331	14.5241	0.261643	0.427275	0.612351	0.540305	0.839637	Hcn2
	ENSMUSG00000020079	47.7791	2.36971	1.13291	2.09171	0.0364647	0.132662	Supv3l1			ENSMUSG00000020340	3540.48	-0.0680893	0.0726092	-0.937751	0.348372	0.717396	Cyfip2
	ENSMUSG00000020085	4.64045	2.69476	1.75304	1.53719	0.124246	0.304024	Aifm2			ENSMUSG00000020346	270.814	0.0387339	0.129638	0.298786	0.765103	0.932623	Mgat1
	ENSMUSG00000020087	48.3959	0.326457	1.34266	0.243141	0.807896	0.900417	Tysnd1			ENSMUSG00000020349	1235.84	-0.0555783	0.0868884	-0.639652	0.522399	0.831071	Ppp2ca
	ENSMUSG00000020088	324.618	0.337565	0.436112	0.774033	0.438911	0.639201	Sar1a			ENSMUSG00000020358	4138.81	-0.40008	0.102299	-3.91088	9.19611e-05	0.00423254	Hnrnpab
	ENSMUSG00000020089	241.27	1.15512	0.353615	3.2666	0.00108846	0.00915921	Ppa1			ENSMUSG00000020359	115.707	-0.20516	0.205547	-0.998117	0.318223	0.690327	Phykpl
	ENSMUSG00000020091	519.677	0.609645	0.465152	1.31063	0.189981	0.392273	Eif4ebp2			ENSMUSG00000020361	1828.24	-0.303808	0.091044	-3.33694	0.000847073	0.0212585	Hspa4
	ENSMUSG00000020092	14.0383	7.00013	1.36405	5.13189	2.86847e-07	8.05147e-06	Pald1			ENSMUSG00000020362	621.149	-0.139697	0.0970613	-1.43927	0.150074	0.494651	Cnot6
	ENSMUSG00000020097	219.884	-0.440267	0.39788	-1.10653	0.268497	0.474309	Sgpl1			ENSMUSG00000020366	202.459	0.0759781	0.136108	0.558219	0.576695	0.854917	Mapk9
	ENSMUSG00000020099	2.34952	4.42227	2.06473	2.14181	0.0322086	0.122087	Unc5b			ENSMUSG00000020368	4460.71	-0.0188469	0.0801082	-0.235269	0.814	0.948212	Canx
	ENSMUSG00000020100	117.817	-2.04178	0.409649	-4.9842	6.22172e-07	1.59968e-05	Slc29a3			ENSMUSG00000020372	3359.3	5.69741e-05	0.0752181	0.000757452	0.999396	0.999709	Rack1
	ENSMUSG00000020101	615.433	-0.185974	0.343448	-0.541492	0.588168	0.757567	Vsir			ENSMUSG00000020375	136.127	-0.319019	0.148241	-2.15203	0.0313953	0.220327	Rufy1
	ENSMUSG00000020105	5.05098	0.823362	2.21184	0.372251	0.709706	0.839828	Lrig3			ENSMUSG00000020376	40.5088	0.107397	0.290704	0.369438	0.711801	0.91487	Rnf130
	ENSMUSG00000020107	189.966	-0.627627	0.376553	-1.66677	0.09556	0.25623	Anapc16			ENSMUSG00000020380	806.896	-0.182926	0.0809334	-2.2602	0.023809	0.187867	Rad50
	ENSMUSG00000020108	197.773	0.297919	0.359905	0.827772	0.4078	0.610817	Ddit4			ENSMUSG00000020381	20.1674	0.247918	0.526132	0.471209	0.637491	0.884853	Mrnip
	ENSMUSG00000020109	197.239	0.208655	0.491472	0.42455	0.671164	0.814727	Dnajb12			ENSMUSG00000020385	284.228	-0.173791	0.135287	-1.28461	0.198928	0.562334	Clk4
	ENSMUSG00000020111	131.677	0.56928	0.53198	1.07011	0.284568	0.489156	Micu1			ENSMUSG00000020386	117.703	0.0246056	0.177836	0.138361	0.889955	0.969581	Sar1b
	ENSMUSG00000020114	563.601	0.0438804	0.286258	0.15329	0.87817	0.940412	Cand1			ENSMUSG00000020387	390.265	0.22032	0.117212	1.87967	0.0601527	0.311108	Jade2
	ENSMUSG00000020115	456.916	-0.0125668	0.278715	-0.0450885	0.964037	0.982157	Tbk1			ENSMUSG00000020389	17.9073	0.266189	0.469472	0.566997	0.570716	0.851579	Cdkl3
	ENSMUSG00000020116	135.964	-0.369465	0.538863	-0.685639	0.492941	0.6853	Pno1			ENSMUSG00000020390	200.119	0.224636	0.154726	1.45183	0.14655	0.491584	Ube2b
	ENSMUSG00000020120	1376.44	0.369071	0.179622	2.0547	0.0399075	0.141632	Plek			ENSMUSG00000020392	259.573	0.0676719	0.130736	0.517622	0.604722	0.869701	Cdkn2aipnl
	ENSMUSG00000020124	588.693	-0.222643	0.300768	-0.740248	0.459149	0.656616	Usp15			ENSMUSG00000020393	98.7564	0.00686443	0.160481	0.042774	0.965882	0.99093	Kremen1
	ENSMUSG00000020128	735.978	-0.122928	0.335403	-0.366508	0.713986	0.842552	Vps54			ENSMUSG00000020395	1704.28	0.0175988	0.0815939	0.215688	0.829231	0.953388	Itk
	ENSMUSG00000020130	280.016	0.181898	0.20522	0.886359	0.375424	0.580445	Tbc1d15			ENSMUSG00000020396	408.035	-1.0624	0.197627	-5.37578	7.62522e-08	1.3317e-05	Nefh
	ENSMUSG00000020131	16.9538	-3.10965	1.80716	-1.72074	0.0852983	0.2393	Pcsk4			ENSMUSG00000020397	51.3723	-0.162801	0.279839	-0.581766	0.560724	0.8484	Med7
	ENSMUSG00000020132	409.791	-0.228905	0.35564	-0.643644	0.519806	0.705824	Rab21			ENSMUSG00000020399	682.762	0.183412	0.130485	1.40561	0.159839	0.509334	Havcr2
	ENSMUSG00000020133	52.8849	1.83413	1.24317	1.47536	0.140115	0.328576	2310011J03Rik			ENSMUSG00000020400	580.61	0.382658	0.111561	3.43003	0.000603518	0.0163014	Tnip1
	ENSMUSG00000020134	713.281	-0.708238	0.248739	-2.84731	0.00440907	0.0278188	Peli1			ENSMUSG00000020401	74.1227	0.590641	0.3118	1.8943	0.0581857	0.30477	Garin3
	ENSMUSG00000020135	12.4603	-0.409351	1.41046	-0.290226	0.771643	0.878431	Apc2			ENSMUSG00000020402	386.305	0.0528951	0.109031	0.485139	0.627578	0.88039	Vdac1
	ENSMUSG00000020137	79.8818	-1.29298	0.931513	-1.38804	0.165125	0.361462	Thap2			ENSMUSG00000020407	11.9595	1.17319	0.506145	2.3179	0.0204547	0.171564	Upp1
	ENSMUSG00000020142	4.85485	5.46831	1.55122	3.52517	0.000423211	0.00422069	Slc1a4			ENSMUSG00000020409	788.535	0.0185277	0.0970789	0.190852	0.848642	0.957718	Slu7
	ENSMUSG00000020143	6005.44	0.053938	0.136298	0.395736	0.6923	0.827822	Dock2			ENSMUSG00000020412	277.288	-0.15131	0.160693	-0.94161	0.346392	0.715051	Ascc2
	ENSMUSG00000020149	431.577	0.64725	0.328575	1.96987	0.0488536	0.16435	Rab1a			ENSMUSG00000020413	107.432	-0.01486	0.199621	-0.074441	0.940659	0.983596	Hus1
	ENSMUSG00000020152	3281.73	0.210742	0.133619	1.57719	0.114752	0.289656	Actr2			ENSMUSG00000020415	65.2087	0.456834	0.238441	1.91592	0.055375	0.296535	Pttg1
	ENSMUSG00000020153	141.39	0.755837	0.543749	1.39005	0.164514	0.360527	Ndufs7			ENSMUSG00000020420	74.8828	-0.110285	0.240201	-0.459137	0.646136	0.888497	Zfp607a
	ENSMUSG00000020155	12.1134	-2.38481	1.3871	-1.71928	0.0855628	0.239704	Kcnmb1			ENSMUSG00000020422	8.67021	-0.983573	0.720384	-1.36534	0.172145	0.527819	Tns3
	ENSMUSG00000020156	206.378	0.365404	0.363529	1.00516	0.31482	0.518442	Pwwp3a			ENSMUSG00000020423	391.642	0.419311	0.13647	3.07255	0.00212235	0.0394887	Btg2
	ENSMUSG00000020163	81.9011	2.11186	0.788319	2.67894	0.00738554	0.0412925	Uqcr11			ENSMUSG00000020424	27.8632	0.0110667	0.322566	0.0343084	0.972631	0.99243	Castor1
	ENSMUSG00000020166	427.034	-0.56275	0.222947	-2.52414	0.0115981	0.058533	Cnot2			ENSMUSG00000020430	428.293	-0.389567	0.114809	-3.39317	0.0006909	0.0180868	Pes1
	ENSMUSG00000020167	864.738	-0.241738	0.211626	-1.14229	0.253332	0.459014	Tcf3			ENSMUSG00000020432	8.56367	0.144621	0.668042	0.216485	0.82861	0.953267	Tcn2
	ENSMUSG00000020170	138.442	-0.496909	0.622164	-0.798679	0.424477	0.626715	Frs2			ENSMUSG00000020437	1822.13	0.215074	0.0813215	2.64473	0.00817558	0.0966888	Myo1g
	ENSMUSG00000020171	274.309	0.147756	0.296851	0.497746	0.618663	0.780685	Yeats4			ENSMUSG00000020439	141.265	0.202025	0.201288	1.00366	0.315543	0.687786	Smtn
	ENSMUSG00000020178	212.406	0.584587	0.688156	0.849498	0.395604	0.60005	Adora2a			ENSMUSG00000020440	229.981	0.205567	0.145405	1.41375	0.157434	0.50685	Arf5
	ENSMUSG00000020180	387.642	0.690201	0.32182	2.14468	0.0319783	0.121595	Snrpd3			ENSMUSG00000020441	126.893	-0.245459	0.156685	-1.56658	0.117213	0.443691	2310033P09Rik
	ENSMUSG00000020182	5.19428	-1.74755	2.41578	-0.723392	0.469439	0.664824	Ddc			ENSMUSG00000020444	58.0268	-0.0318539	0.238075	-0.133797	0.893563	0.970875	Guk1
	ENSMUSG00000020183	84.373	1.53297	0.817042	1.87624	0.0606221	0.190978	Cpm			ENSMUSG00000020448	50.4976	0.153937	0.26267	0.586045	0.557845	0.848224	Rnf185
	ENSMUSG00000020184	541.085	0.634706	0.193395	3.28192	0.00103105	0.00877447	Mdm2			ENSMUSG00000020451	267.241	0.0545457	0.142395	0.383059	0.701676	0.911866	Limk2
	ENSMUSG00000020185	244.48	2.08031	0.570831	3.64435	0.000268064	0.00292587	E2f7			ENSMUSG00000020453	133.072	-0.0834646	0.16502	-0.505785	0.613008	0.873406	Patz1
	ENSMUSG00000020189	671.311	1.17623	0.348341	3.37667	0.000733678	0.00661528	Osbpl8			ENSMUSG00000020454	654.282	-0.180842	0.0985578	-1.83488	0.0665237	0.326699	Eif4enif1
	ENSMUSG00000020190	870.758	0.24158	0.148377	1.62815	0.103493	0.270104	Mknk2			ENSMUSG00000020455	144.558	0.0702604	0.195889	0.358675	0.719838	0.916697	Trim11
	ENSMUSG00000020193	14.5704	-1.16781	1.72224	-0.678074	0.497725	0.68883	Zpbp			ENSMUSG00000020456	898.486	-0.0249671	0.0878798	-0.284106	0.776329	0.934954	Ogdh
	ENSMUSG00000020196	674.951	-0.232396	0.178666	-1.30073	0.19335	0.396486	Cabin1			ENSMUSG00000020457	431.784	-0.152499	0.106473	-1.43228	0.152064	0.497962	Drg1
	ENSMUSG00000020198	1051.81	-0.230621	0.200486	-1.15031	0.250018	0.456132	Ap3d1			ENSMUSG00000020458	298.504	0.198414	0.106386	1.86504	0.0621756	0.316906	Rtn4
	ENSMUSG00000020205	27.2825	4.03108	0.934672	4.31283	1.61178e-05	0.000272276	Phlda1			ENSMUSG00000020459	169.674	0.176937	0.132231	1.33809	0.180868	0.537461	Mtif2
	ENSMUSG00000020211	398.464	0.310983	0.376868	0.825178	0.409271	0.612061	Sf3a2			ENSMUSG00000020460	2058.04	-0.0585568	0.0948796	-0.617169	0.537123	0.83847	Rps27a
	ENSMUSG00000020212	105.143	1.34864	1.25457	1.07498	0.282382	0.487365	Mdm1			ENSMUSG00000020462	158.937	0.270743	0.163628	1.65462	0.0980016	0.407376	Cfap36
	ENSMUSG00000020219	82.9071	1.5457	0.560862	2.75594	0.00585237	0.0346373	Timm13			ENSMUSG00000020463	573.442	0.0268722	0.0972468	0.27633	0.782295	0.937533	Ppp4r3b
	ENSMUSG00000020220	963.272	-0.331958	0.180095	-1.84324	0.0652946	0.200875	Vps13d			ENSMUSG00000020464	182.08	-0.394185	0.147602	-2.67058	0.00757197	0.0928332	Pnpt1
	ENSMUSG00000020224	189.329	0.410685	0.253208	1.62193	0.104819	0.272511	Llph			ENSMUSG00000020471	195.417	-0.246176	0.141658	-1.73782	0.0822427	0.371418	Pold2
	ENSMUSG00000020227	20.8881	7.57486	1.27518	5.94023	2.84619e-09	1.28905e-07	Irak3			ENSMUSG00000020472	217.213	0.0280251	0.139379	0.201071	0.840643	0.956449	Zkscan17
	ENSMUSG00000020228	405.428	0.279684	0.48152	0.580837	0.56135	0.737164	Helb			ENSMUSG00000020473	7.63026	1.24216	0.618549	2.00819	0.0446232	0.262529	Aebp1
	ENSMUSG00000020230	10.7117	0.563637	1.77467	0.317601	0.750788	0.865245	Prmt2			ENSMUSG00000020474	64.8776	-0.23957	0.249135	-0.961609	0.336246	0.704408	Polm
	ENSMUSG00000020231	70.9694	-0.646246	1.09576	-0.589769	0.555346	0.732759	Dip2a			ENSMUSG00000020476	1210.17	-0.087114	0.0951161	-0.91587	0.359735	0.727044	Dbnl
	ENSMUSG00000020232	131.85	-0.313989	0.362121	-0.867085	0.385896	0.590492	Hmg20b			ENSMUSG00000020477	84.4275	0.214788	0.197208	1.08914	0.276091	0.649187	Mrps24
	ENSMUSG00000020234	6.26704	0.179732	1.5759	0.11405	0.909198	0.957047	Tektip1			ENSMUSG00000020482	213.429	0.106649	0.154274	0.691296	0.489379	0.815934	Ccdc117
	ENSMUSG00000020235	226.746	1.08103	0.755277	1.43131	0.152343	0.345437	Fzr1			ENSMUSG00000020483	232.296	-0.337722	0.14668	-2.30244	0.0213103	0.175939	Dynll2
	ENSMUSG00000020238	228.156	-0.352462	0.553769	-0.636478	0.524465	0.709292	Ncln			ENSMUSG00000020484	285.802	-0.302031	0.137731	-2.1929	0.0283145	0.206701	Xbp1
	ENSMUSG00000020241	1.33564	3.60284	2.45816	1.46567	0.142739	0.332292	Col6a2			ENSMUSG00000020485	169.638	0.0636602	0.140107	0.454368	0.649564	0.89007	Supt4a
	ENSMUSG00000020246	75.643	0.347216	0.995836	0.348668	0.727339	0.850225	Hcfc2			ENSMUSG00000020486	6.93525	0.936133	0.830961	1.12657	0.259926	0.63337	Septin4
	ENSMUSG00000020248	620.547	0.831179	0.520627	1.5965	0.110378	0.282597	Nfyb			ENSMUSG00000020491	18.5511	-0.0286239	0.380719	-0.0751836	0.940069	0.983596	2810021J22Rik
	ENSMUSG00000020250	1043.96	1.85935	0.470868	3.94877	7.85523e-05	0.00104972	Txnrd1			ENSMUSG00000020492	200.203	-0.0682878	0.132889	-0.513871	0.607342	0.87052	Ska2
	ENSMUSG00000020253	113.43	0.158216	0.912613	0.173366	0.862364	0.931666	Ppm1m			ENSMUSG00000020493	292.388	0.121707	0.149753	0.812722	0.416377	0.764678	Prr11
	ENSMUSG00000020255	361.415	-0.503346	0.364343	-1.38152	0.167119	0.363607	Nopchap1			ENSMUSG00000020495	102.48	0.0158496	0.183865	0.0862025	0.931305	0.982345	Smg8
	ENSMUSG00000020257	722.138	0.224511	0.219556	1.02257	0.306512	0.510587	Wdr82			ENSMUSG00000020496	466.469	-0.109936	0.0870324	-1.26317	0.20653	0.571656	Rnf187
	ENSMUSG00000020258	15.1731	0.0614674	1.36166	0.0451415	0.963995	0.982157	Glyctk			ENSMUSG00000020513	39.0354	-0.233077	0.37921	-0.614637	0.538795	0.839243	Tubd1
	ENSMUSG00000020260	82.7188	0.932697	0.322609	2.8911	0.00383893	0.0249404	Pofut2			ENSMUSG00000020514	46.2175	0.137003	0.256988	0.533109	0.593958	0.863754	Mrpl22
	ENSMUSG00000020261	81.2806	0.167551	0.593015	0.28254	0.777529	0.881489	Slc36a1			ENSMUSG00000020515	297.912	-0.123739	0.13911	-0.889503	0.373733	0.737281	Cnot8
	ENSMUSG00000020262	17.5209	-1.52376	1.43229	-1.06386	0.287391	0.492238	Adarb1			ENSMUSG00000020516	313.303	-0.117527	0.105994	-1.10881	0.267512	0.641385	Rps6kb1
	ENSMUSG00000020263	117.36	-0.507339	0.637812	-0.795436	0.42636	0.628201	Appl2			ENSMUSG00000020519	134.01	-0.101126	0.16285	-0.620979	0.534613	0.836988	Sap30l
	ENSMUSG00000020265	291.086	0.388927	0.248806	1.56318	0.118011	0.294256	Sumo3			ENSMUSG00000020520	168.689	-0.920365	0.155847	-5.90556	3.51449e-09	9.53323e-07	Galnt10
	ENSMUSG00000020267	560.07	0.309312	0.255777	1.20931	0.226546	0.433797	Hint1			ENSMUSG00000020521	68.3049	0.559066	0.257219	2.1735	0.0297424	0.213026	Rnft1
	ENSMUSG00000020268	12.8657	-0.41709	1.42584	-0.292522	0.769888	0.877319	Lyrm7			ENSMUSG00000020522	159.184	0.157212	0.16268	0.966391	0.333849	0.703743	Mfap3
	ENSMUSG00000020271	163.182	0.517875	0.487776	1.06171	0.288368	0.493268	Fbxw11			ENSMUSG00000020523	195.076	0.0933892	0.155551	0.600376	0.548256	0.843252	Fam114a2
	ENSMUSG00000020272	2721.35	-0.232357	0.163536	-1.42083	0.155366	0.349004	Stk10			ENSMUSG00000020525	155.639	0.199345	0.202597	0.983946	0.325142	0.695341	Ppm1d
	ENSMUSG00000020273	191.89	-0.703213	0.43368	-1.6215	0.10491	0.272582	Papolg			ENSMUSG00000020526	46.0037	-0.277052	0.330878	-0.837322	0.402412	0.756688	Znhit3
	ENSMUSG00000020275	361.361	-1.28353	0.304302	-4.21794	2.46541e-05	0.000390525	Rel			ENSMUSG00000020527	37.2642	-0.00470009	0.294514	-0.0159588	0.987267	0.996491	Myo19
	ENSMUSG00000020277	387.809	0.874419	0.596362	1.46625	0.142579	0.332085	Pfkl			ENSMUSG00000020528	72.5546	-0.140649	0.207192	-0.678834	0.497243	0.821141	Prpsap2
	ENSMUSG00000020279	3.19172	-1.96311	2.75063	-0.713694	0.475417	0.670278	Il9r			ENSMUSG00000020530	463.49	0.0592509	0.0930082	0.63705	0.524092	0.831773	Ggnbp2
	ENSMUSG00000020280	92.3393	1.95484	0.931727	2.09808	0.0358978	0.131516	Pus10			ENSMUSG00000020532	517.656	-0.153977	0.119849	-1.28476	0.198876	0.562313	Acaca
	ENSMUSG00000020282	2.52167	4.52432	3.23851	1.39704	0.162402	0.357906	Rhbdf1			ENSMUSG00000020534	164.131	-0.661775	0.218166	-3.03335	0.00241852	0.0430037	Shmt1
	ENSMUSG00000020283	42.9146	-0.230379	1.10739	-0.208039	0.835199	0.915222	Pex13			ENSMUSG00000020536	152.038	-0.0589606	0.150684	-0.391286	0.695586	0.910319	Llgl1
	ENSMUSG00000020287	30.2292	1.68805	0.974515	1.7322	0.0832385	0.235915	Mpg			ENSMUSG00000020537	126.186	-0.126911	0.168399	-0.753632	0.45107	0.790473	Drg2
	ENSMUSG00000020288	142.955	0.493186	0.551184	0.894775	0.370907	0.576061	Ahsa2			ENSMUSG00000020538	278.042	-0.0187291	0.131286	-0.142659	0.886559	0.969184	Srebf1
	ENSMUSG00000020289	86.5421	-1.9705	0.788006	-2.50061	0.012398	0.0616417	Nprl3			ENSMUSG00000020541	9.90569	-0.846344	0.785642	-1.07726	0.281362	0.654339	Tom1l1
	ENSMUSG00000020290	1493.87	0.0984211	0.130116	0.756411	0.449403	0.648027	Xpo1			ENSMUSG00000020544	24.1663	-0.225086	0.379593	-0.592967	0.553203	0.845505	Cox11
	ENSMUSG00000020297	416.474	-2.49433	0.298446	-8.35773	6.39378e-17	1.39962e-14	Nsg2			ENSMUSG00000020546	7.40589	1.56477	0.706181	2.21582	0.0267039	0.201383	Stxbp4
	ENSMUSG00000020300	161.074	-0.153007	0.414123	-0.369472	0.711776	0.841079	Cpeb4			ENSMUSG00000020547	423.706	-0.386057	0.160579	-2.40416	0.0162098	0.14817	Bzw2
	ENSMUSG00000020303	36.4666	8.37793	1.12526	7.44535	9.6685e-14	1.187e-11	Stc2			ENSMUSG00000020549	186.993	-0.531236	0.152478	-3.48402	0.000493945	0.0144103	Elac2
	ENSMUSG00000020305	66.2309	-0.0864525	0.929306	-0.0930291	0.92588	0.963367	Asb3			ENSMUSG00000020553	15.4307	-0.445756	0.56548	-0.788279	0.430534	0.776032	Pctp
	ENSMUSG00000020307	231.614	1.82698	0.356048	5.13129	2.87765e-07	8.0559e-06	Cdc34			ENSMUSG00000020561	210.602	-0.55389	0.144147	-3.84254	0.000121769	0.0052625	Polr1f
	ENSMUSG00000020308	44.0457	-0.162995	1.00395	-0.162353	0.871028	0.936591	Tpgs1			ENSMUSG00000020564	204.501	0.475693	0.137166	3.46801	0.00052433	0.0149881	Atxn7l1
	ENSMUSG00000020309	32.1415	-1.74188	1.00127	-1.73968	0.0819155	0.233256	Chac2			ENSMUSG00000020570	111.284	-0.242722	0.189403	-1.28151	0.200014	0.564605	Sypl
	ENSMUSG00000020311	159.79	-0.209438	0.401278	-0.521929	0.60172	0.768409	Erlec1			ENSMUSG00000020571	1066.94	0.101501	0.121599	0.834716	0.403877	0.75838	Pdia6
	ENSMUSG00000020315	4648.48	0.055238	0.109944	0.50242	0.615372	0.777777	Sptbn1			ENSMUSG00000020572	229.685	-0.0433568	0.158778	-0.273066	0.784802	0.937762	Nampt
	ENSMUSG00000020319	7.69853	-0.864233	1.52077	-0.568288	0.56984	0.74403	Wdpcp			ENSMUSG00000020573	731.771	0.358669	0.116465	3.07963	0.00207255	0.0389145	Pik3cg
	ENSMUSG00000020321	568.539	0.443142	0.353907	1.25214	0.210518	0.417249	Mdh1			ENSMUSG00000020576	178.689	0.317727	0.167318	1.89894	0.0575722	0.303681	Nbas
	ENSMUSG00000020325	5.79412	5.72433	1.47111	3.89116	9.97648e-05	0.0012899	Fstl3			ENSMUSG00000020577	150.753	0.361045	0.243048	1.48549	0.137414	0.479053	Tspan13
	ENSMUSG00000020326	681.959	0.646672	0.237924	2.71798	0.00656817	0.0379143	Ccng1			ENSMUSG00000020580	716.711	0.0254758	0.09436	0.269986	0.787171	0.938876	Rock2
	ENSMUSG00000020327	1.60443	0.981137	3.17601	0.308921	0.757382	0.869904	Fgf22			ENSMUSG00000020585	69.5062	-0.128953	0.206019	-0.62593	0.531361	0.83622	Laptm4a
	ENSMUSG00000020328	210.374	1.00162	0.254586	3.93433	8.34308e-05	0.001105	Nudcd2			ENSMUSG00000020589	302.924	0.297005	0.160902	1.84587	0.0649108	0.322638	Cyria
	ENSMUSG00000020329	108.991	-0.125484	0.760056	-0.165099	0.868866	0.935716	Polrmt			ENSMUSG00000020590	89.305	0.0336398	0.191071	0.176059	0.860248	0.962447	Snx13
	ENSMUSG00000020330	760.14	1.03506	1.17854	0.878255	0.379805	0.584453	Hmmr			ENSMUSG00000020593	419.449	-0.0773176	0.170208	-0.454255	0.649645	0.89007	Lpin1
	ENSMUSG00000020331	9.20889	6.39297	1.33549	4.78697	1.69316e-06	3.85077e-05	Hcn2			ENSMUSG00000020594	1381.35	-0.0749247	0.0793204	-0.944583	0.344872	0.714109	Pum2
	ENSMUSG00000020334	2.65532	-5.19628	3.20831	-1.61963	0.105311	0.273354	Slc22a4			ENSMUSG00000020601	306.385	0.940006	0.191325	4.91315	8.96253e-07	0.00010294	Trib2
	ENSMUSG00000020340	3303.61	0.210212	0.127268	1.65174	0.0985883	0.261542	Cyfip2			ENSMUSG00000020608	1872.87	-0.246336	0.0733781	-3.35708	0.000787716	0.0200451	Smc6
	ENSMUSG00000020346	299.73	-0.222398	0.260508	-0.853709	0.393266	0.597481	Mgat1			ENSMUSG00000020610	67.8288	0.10515	0.235981	0.445586	0.655896	0.893188	Amz2
	ENSMUSG00000020349	1277.25	-0.114956	0.175689	-0.654315	0.512909	0.700606	Ppp2ca			ENSMUSG00000020611	767.717	-0.0177236	0.0958584	-0.184893	0.853313	0.959845	Gna13
	ENSMUSG00000020358	3120.09	0.534329	0.21253	2.51413	0.0119325	0.0597802	Hnrnpab			ENSMUSG00000020612	2577.77	0.0123569	0.0907479	0.136167	0.891689	0.97012	Prkar1a
	ENSMUSG00000020359	102.531	0.217616	0.346247	0.628499	0.529677	0.713769	Phykpl			ENSMUSG00000020614	99.8919	0.0570182	0.252144	0.226133	0.821098	0.950089	Fam20a
	ENSMUSG00000020361	1807.14	-0.26588	0.153586	-1.73115	0.0834249	0.236188	Hspa4			ENSMUSG00000020621	30.02	-0.0483822	0.318531	-0.151891	0.879273	0.968429	Rdh14
	ENSMUSG00000020362	640.405	-0.198581	0.289681	-0.685518	0.493017	0.685345	Cnot6			ENSMUSG00000020623	15.4742	-0.136403	0.546158	-0.249749	0.802781	0.943824	Map2k6
	ENSMUSG00000020366	209.556	0.0520305	0.384175	0.135434	0.892268	0.948351	Mapk9			ENSMUSG00000020628	222.562	0.0963176	0.164421	0.5858	0.55801	0.84827	Trappc12
	ENSMUSG00000020368	3664.33	0.779436	0.137177	5.68195	1.33164e-08	5.247e-07	Canx			ENSMUSG00000020629	29.0706	0.794262	0.338267	2.34803	0.0188728	0.162355	Adi1
	ENSMUSG00000020372	3389.07	0.0216132	0.137415	0.157284	0.875021	0.93849	Rack1			ENSMUSG00000020630	80.6766	-0.369875	0.202231	-1.82897	0.0674035	0.32975	Rnaseh1
	ENSMUSG00000020375	116.415	0.163652	0.418778	0.390785	0.695956	0.830571	Rufy1			ENSMUSG00000020634	173.735	-0.182772	0.165588	-1.10378	0.26969	0.642981	Ubxn2a
	ENSMUSG00000020376	38.4952	0.333476	1.38543	0.240702	0.809786	0.901535	Rnf130			ENSMUSG00000020638	74.5274	-0.284963	0.262944	-1.08374	0.27848	0.651319	Cmpk2
	ENSMUSG00000020380	786.669	-0.0790416	0.173122	-0.456565	0.647983	0.799174	Rad50			ENSMUSG00000020640	1566.19	-0.0459906	0.0796928	-0.577099	0.563873	0.84934	Itsn2
	ENSMUSG00000020381	16.443	1.4455	1.61378	0.895722	0.370401	0.575804	Mrnip			ENSMUSG00000020641	16.7034	-0.621695	0.530087	-1.17282	0.240869	0.612133	Rsad2
	ENSMUSG00000020385	377.799	-0.924213	0.401063	-2.30441	0.0211995	0.0907843	Clk4			ENSMUSG00000020642	59.1229	-0.995568	0.293234	-3.39514	0.000685939	0.018031	Rnf144a
	ENSMUSG00000020386	102.308	0.587244	0.576529	1.01859	0.3084	0.511813	Sar1b			ENSMUSG00000020644	1380.02	-0.156659	0.138634	-1.13002	0.258468	0.63145	Id2
	ENSMUSG00000020387	558.516	-0.773601	0.31903	-2.42486	0.0153145	0.0721467	Jade2			ENSMUSG00000020646	12.1736	0.954881	0.548582	1.74064	0.0817475	0.369968	Mboat2
	ENSMUSG00000020389	31.5263	-1.16731	1.44993	-0.805082	0.420772	0.623113	Cdkl3			ENSMUSG00000020647	230.82	0.0933171	0.139543	0.668735	0.503665	0.82309	Ncoa1
	ENSMUSG00000020390	176.979	0.80208	0.509703	1.57362	0.115575	0.290918	Ube2b			ENSMUSG00000020648	15.6924	-0.190365	0.487774	-0.390273	0.696335	0.910613	Dus4l
	ENSMUSG00000020392	318.499	-0.47534	0.189093	-2.51379	0.0119441	0.0598039	Cdkn2aipnl			ENSMUSG00000020649	2035.03	-0.0418472	0.0991627	-0.422006	0.673021	0.901391	Rrm2
	ENSMUSG00000020393	85.4836	0.622398	0.799927	0.778069	0.436529	0.63758	Kremen1			ENSMUSG00000020650	148.955	-0.0780864	0.240273	-0.32499	0.745188	0.925999	Bcap29
	ENSMUSG00000020395	1632.66	0.223892	0.200079	1.11902	0.263131	0.469053	Itk			ENSMUSG00000020652	129.345	-0.17179	0.170203	-1.00933	0.312818	0.685876	Cenpo
	ENSMUSG00000020396	299.923	-0.341457	0.581328	-0.587374	0.556953	0.734264	Nefh			ENSMUSG00000020653	80.6062	0.388242	0.235827	1.6463	0.0997023	0.411976	Klf11
	ENSMUSG00000020397	48.1456	0.114237	0.854196	0.133736	0.893612	0.948685	Med7			ENSMUSG00000020654	160.082	-0.242562	0.172917	-1.40276	0.160687	0.510109	Adcy3
	ENSMUSG00000020399	607.141	0.730915	0.679255	1.07605	0.281903	0.486919	Havcr2			ENSMUSG00000020656	11.799	-1.13821	0.471805	-2.41245	0.0158457	0.146356	Grhl1
	ENSMUSG00000020400	869.801	-0.753866	0.189709	-3.9738	7.07355e-05	0.000960584	Tnip1			ENSMUSG00000020657	30.7337	-0.794604	0.368174	-2.15823	0.0309103	0.218083	Dnajc27
	ENSMUSG00000020402	360.918	0.350561	0.461846	0.759044	0.447826	0.646785	Vdac1			ENSMUSG00000020658	10.6101	0.124423	0.493273	0.252241	0.800855	0.943348	Efr3b
	ENSMUSG00000020407	9.63009	6.45631	1.35631	4.76022	1.93382e-06	4.32939e-05	Upp1			ENSMUSG00000020659	102.131	-0.233773	0.233837	-0.999729	0.317442	0.689214	Cbll1
	ENSMUSG00000020409	817.89	-0.0431424	0.272792	-0.158151	0.874338	0.938275	Slu7			ENSMUSG00000020661	350.665	0.0874451	0.114561	0.763307	0.44528	0.785184	Dnmt3a
	ENSMUSG00000020412	294.162	-0.289146	0.370471	-0.780483	0.435107	0.636388	Ascc2			ENSMUSG00000020664	341.163	-0.29582	0.135531	-2.18267	0.0290599	0.210263	Dld
	ENSMUSG00000020413	110.51	-0.0314381	0.867268	-0.0362495	0.971083	0.98536	Hus1			ENSMUSG00000020668	82.9241	0.745025	0.252459	2.95107	0.00316672	0.0525	Kif3c
	ENSMUSG00000020415	79.5712	-0.0857814	0.693965	-0.123611	0.901624	0.952765	Pttg1			ENSMUSG00000020671	505.606	0.0637452	0.10488	0.607791	0.543326	0.840842	Rab10
	ENSMUSG00000020420	107.936	-1.09267	0.334216	-3.26934	0.00107798	0.00909534	Zfp607a			ENSMUSG00000020677	288.394	-0.124072	0.127194	-0.975456	0.329334	0.698747	Ddx52
	ENSMUSG00000020422	11.8395	-1.64323	1.79333	-0.916299	0.35951	0.564704	Tns3			ENSMUSG00000020680	615.166	-0.249744	0.0930532	-2.68388	0.00727725	0.089988	Taf15
	ENSMUSG00000020423	600.039	-0.772921	0.29915	-2.58373	0.00977397	0.05099	Btg2			ENSMUSG00000020687	479.873	0.0560105	0.117877	0.47516	0.634673	0.883662	Cdc27
	ENSMUSG00000020424	15.9791	7.18801	1.21502	5.91598	3.29909e-09	1.473e-07	Castor1			ENSMUSG00000020689	577.812	1.04223	0.274096	3.80242	0.000143287	0.00596981	Itgb3
	ENSMUSG00000020430	411.11	-0.27048	0.210594	-1.28437	0.199014	0.40291	Pes1			ENSMUSG00000020691	44.8131	-0.430787	0.295898	-1.45586	0.14543	0.49063	Mettl2
	ENSMUSG00000020432	7.98607	0.343932	1.49878	0.229474	0.8185	0.906053	Tcn2			ENSMUSG00000020692	29.4253	-0.581123	0.375578	-1.54727	0.121797	0.449642	Nle1
	ENSMUSG00000020437	1902.94	0.149279	0.218394	0.683533	0.49427	0.686179	Myo1g			ENSMUSG00000020694	300.665	-0.0432124	0.130696	-0.330632	0.740923	0.924111	Tlk2
	ENSMUSG00000020439	100.894	2.16426	0.606709	3.56722	0.000360795	0.00372396	Smtn			ENSMUSG00000020696	32.2961	-0.0452575	0.406672	-0.111288	0.911388	0.976341	Rffl
	ENSMUSG00000020440	212.25	0.60458	0.309975	1.95042	0.0511265	0.169679	Arf5			ENSMUSG00000020697	168.972	-0.396685	0.182218	-2.17697	0.0294826	0.21164	Lig3
	ENSMUSG00000020441	110.303	0.19814	1.3345	0.148475	0.881968	0.942804	2310033P09Rik			ENSMUSG00000020700	346.239	-0.0247081	0.100669	-0.245439	0.806116	0.944586	Map3k3
	ENSMUSG00000020444	32.1604	8.19653	1.13659	7.21149	5.53409e-13	5.81485e-11	Guk1			ENSMUSG00000020705	810.926	-0.292368	0.103495	-2.82495	0.00472876	0.0685079	Ddx42
	ENSMUSG00000020448	60.1016	-0.295513	1.00079	-0.29528	0.76778	0.875623	Rnf185			ENSMUSG00000020706	570.33	-0.593048	0.127205	-4.66214	3.12943e-06	0.000269575	Ftsj3
	ENSMUSG00000020451	257.978	0.263796	0.315536	0.836025	0.403141	0.607273	Limk2			ENSMUSG00000020707	12.7003	-0.0960707	0.450511	-0.213248	0.831133	0.953693	Rnf135
	ENSMUSG00000020453	170.458	-0.736859	0.35107	-2.09889	0.0358264	0.13145	Patz1			ENSMUSG00000020708	422.535	-0.306241	0.146094	-2.09618	0.036066	0.23462	Psmc5
	ENSMUSG00000020454	865.696	-0.917387	0.218975	-4.18945	2.79629e-05	0.000435498	Eif4enif1			ENSMUSG00000020715	366.087	1.34652	0.180798	7.44766	9.50125e-14	7.12538e-11	Ern1
	ENSMUSG00000020455	217.908	-0.989824	0.369889	-2.676	0.00745055	0.0415675	Trim11			ENSMUSG00000020716	140.661	0.181302	0.152934	1.18549	0.235825	0.606521	Nf1
	ENSMUSG00000020456	839.335	0.257573	0.299818	0.859097	0.390287	0.594502	Ogdh			ENSMUSG00000020717	160.96	0.181422	0.254202	0.713692	0.475418	0.806628	Pecam1
	ENSMUSG00000020457	385.056	0.242519	0.317666	0.763439	0.445201	0.644309	Drg1			ENSMUSG00000020718	33.7945	0.361773	0.322476	1.12186	0.261922	0.63641	Polg2
	ENSMUSG00000020458	288.516	0.41387	0.249911	1.65607	0.0977076	0.260174	Rtn4			ENSMUSG00000020719	5168.59	-0.202131	0.0713475	-2.83305	0.00461064	0.0674095	Ddx5
	ENSMUSG00000020459	202.935	-0.327521	0.332026	-0.986429	0.323922	0.528941	Mtif2			ENSMUSG00000020720	387.211	-0.240807	0.150901	-1.5958	0.110534	0.431669	Psmd12
	ENSMUSG00000020460	1884.89	0.280244	0.123832	2.26309	0.02363	0.0980601	Rps27a			ENSMUSG00000020721	547.127	-0.036592	0.098484	-0.371553	0.710226	0.91487	Helz
	ENSMUSG00000020462	206.526	-0.458865	0.216734	-2.11718	0.0342443	0.127384	Cfap36			ENSMUSG00000020732	76.6367	-0.357612	0.2201	-1.62477	0.104212	0.418984	Rab37
	ENSMUSG00000020463	571.28	0.0942218	0.272002	0.346401	0.729041	0.851486	Ppp4r3b			ENSMUSG00000020733	1250.67	-0.0711668	0.0955898	-0.744502	0.456573	0.79365	Nherf1
	ENSMUSG00000020464	156.421	0.0429025	0.385874	0.111183	0.911471	0.958416	Pnpt1			ENSMUSG00000020736	314.357	-0.0938122	0.112835	-0.831409	0.405743	0.759368	Nt5c
	ENSMUSG00000020471	150.927	0.707369	0.91886	0.769834	0.441398	0.641364	Pold2			ENSMUSG00000020737	622.198	-0.0653368	0.120516	-0.54214	0.587722	0.859778	Jpt1
	ENSMUSG00000020472	216.086	0.118123	0.314876	0.375141	0.707556	0.838152	Zkscan17			ENSMUSG00000020738	1039.22	-0.221554	0.104805	-2.11398	0.0345173	0.230396	Sumo2
	ENSMUSG00000020473	6.49895	3.52745	1.41523	2.49249	0.0126853	0.0627053	Aebp1			ENSMUSG00000020739	311.049	-0.190344	0.120027	-1.58585	0.112774	0.435039	Nup85
	ENSMUSG00000020474	93.0727	-1.15446	0.689163	-1.67517	0.0939015	0.253639	Polm			ENSMUSG00000020740	184.677	-0.21368	0.137208	-1.55735	0.119389	0.446501	Gga3
	ENSMUSG00000020475	12.435	-3.88793	2.03668	-1.90895	0.056268	0.181247	Pgam2			ENSMUSG00000020741	259.536	-0.72333	0.152922	-4.73007	2.24448e-06	0.000201513	Cluh
	ENSMUSG00000020476	1132.14	0.171574	0.280356	0.611987	0.540547	0.721438	Dbnl			ENSMUSG00000020743	155.981	0.367394	0.158538	2.31739	0.0204825	0.171664	Mif4gd
	ENSMUSG00000020477	54.4377	3.64849	1.32523	2.75311	0.00590324	0.0348077	Mrps24			ENSMUSG00000020744	106.62	0.226876	0.16564	1.36969	0.170783	0.525701	Slc25a19
	ENSMUSG00000020482	188.83	0.649121	0.438147	1.48151	0.13847	0.326124	Ccdc117			ENSMUSG00000020745	821.038	-0.0165853	0.0763836	-0.217131	0.828106	0.953189	Pafah1b1
	ENSMUSG00000020483	150.785	1.35547	0.87268	1.55323	0.120368	0.297448	Dynll2			ENSMUSG00000020747	202.683	0.247485	0.124598	1.98626	0.0470042	0.270912	Tmem94
	ENSMUSG00000020485	171.124	0.0918297	0.274816	0.33415	0.738267	0.856898	Supt4a			ENSMUSG00000020752	79.8806	-0.471037	0.199893	-2.35644	0.018451	0.160458	Recql5
	ENSMUSG00000020486	51.3578	-3.44589	1.54271	-2.23367	0.0255049	0.103497	Septin4			ENSMUSG00000020755	193.049	-0.0693009	0.136977	-0.505931	0.612905	0.873406	Sap30bp
	ENSMUSG00000020492	177.777	0.377527	0.966404	0.390652	0.696055	0.830594	Ska2			ENSMUSG00000020766	122.25	0.260753	0.175767	1.48352	0.137937	0.479695	Galk1
	ENSMUSG00000020493	226.952	1.33515	0.786649	1.69727	0.0896459	0.246796	Prr11			ENSMUSG00000020770	134.027	-0.173669	0.173206	-1.00267	0.31602	0.688242	Unk
	ENSMUSG00000020495	88.6932	0.584155	0.667187	0.87555	0.381275	0.585813	Smg8			ENSMUSG00000020775	84.9252	-0.26611	0.208445	-1.27665	0.201728	0.566748	Mrpl38
	ENSMUSG00000020496	540.371	-0.500855	0.273405	-1.83191	0.0669643	0.204302	Rnf187			ENSMUSG00000020776	85.5899	-0.241309	0.213958	-1.12783	0.259391	0.632792	Fbf1
	ENSMUSG00000020513	29.784	0.67991	1.72941	0.393146	0.694211	0.829276	Tubd1			ENSMUSG00000020777	91.0484	0.803493	0.213107	3.77038	0.000162999	0.00647376	Acox1
	ENSMUSG00000020514	53.5525	-0.258951	0.678747	-0.381514	0.702822	0.835005	Mrpl22			ENSMUSG00000020778	34.9941	0.329753	0.301395	1.09409	0.273917	0.647368	Ten1
	ENSMUSG00000020515	299.363	-0.102786	0.318431	-0.322789	0.746855	0.862612	Cnot8			ENSMUSG00000020780	565.06	-0.223524	0.10387	-2.15195	0.0314012	0.220327	Srp68
	ENSMUSG00000020516	347.746	-0.393389	0.282107	-1.39447	0.163176	0.358853	Rps6kb1			ENSMUSG00000020781	66.2212	-0.302019	0.246599	-1.22474	0.220673	0.590175	Tsen54
	ENSMUSG00000020519	91.3136	1.76075	0.837104	2.10338	0.0354323	0.130479	Sap30l			ENSMUSG00000020782	69.4129	-0.051658	0.204943	-0.252061	0.800994	0.943348	Llgl2
	ENSMUSG00000020520	151.822	-0.721149	0.334211	-2.15776	0.0309463	0.118846	Galnt10			ENSMUSG00000020783	535.209	-0.257972	0.101634	-2.53824	0.0111413	0.115939	Ncbp3
	ENSMUSG00000020521	76.1643	0.289231	0.532077	0.543589	0.586724	0.756643	Rnft1			ENSMUSG00000020785	6.92366	-0.862917	0.75892	-1.13703	0.255524	0.628626	Camkk1
	ENSMUSG00000020522	169.488	-0.0191448	0.54589	-0.0350707	0.972023	0.98591	Mfap3			ENSMUSG00000020788	1586.16	-0.0442477	0.106766	-0.414438	0.678554	0.90479	Atp2a3
	ENSMUSG00000020523	224.288	-0.285891	0.231977	-1.23241	0.217795	0.424835	Fam114a2			ENSMUSG00000020790	529.321	0.0773249	0.108117	0.715196	0.474488	0.80595	Ankfy1
	ENSMUSG00000020525	114.492	1.88468	0.872936	2.15901	0.0308493	0.118618	Ppm1d			ENSMUSG00000020792	215.661	0.0288482	0.140646	0.205112	0.837485	0.955844	Exoc7
	ENSMUSG00000020526	24.8256	3.27594	1.37365	2.38483	0.0170868	0.077997	Znhit3			ENSMUSG00000020794	174.402	-0.254293	0.140938	-1.80429	0.0711863	0.341602	Ube2g1
	ENSMUSG00000020530	527.944	-0.296335	0.400878	-0.739216	0.459776	0.65724	Ggnbp2			ENSMUSG00000020801	23.1101	-0.0482223	0.467897	-0.103062	0.917914	0.978469	Med31
	ENSMUSG00000020532	482.537	0.104845	0.36096	0.290462	0.771463	0.878288	Acaca			ENSMUSG00000020802	240.804	0.0441838	0.129869	0.340219	0.733692	0.922014	Ube2o
	ENSMUSG00000020534	157.825	-0.598094	0.544815	-1.09779	0.272295	0.478391	Shmt1			ENSMUSG00000020803	124.446	0.140877	0.190742	0.738573	0.460166	0.796019	Txndc17
	ENSMUSG00000020536	187.56	-0.619952	0.379905	-1.63186	0.102709	0.268814	Llgl1			ENSMUSG00000020806	217.77	0.449129	0.214019	2.09855	0.0358565	0.233872	Rhbdf2
	ENSMUSG00000020537	79.9291	2.18773	1.05888	2.06608	0.0388205	0.138962	Drg2			ENSMUSG00000020807	117.783	0.22964	0.188656	1.21724	0.223512	0.592519	4933427D14Rik
	ENSMUSG00000020538	251.309	0.382863	0.338292	1.13175	0.257738	0.464033	Srebf1			ENSMUSG00000020808	105.74	0.101206	0.25899	0.39077	0.695967	0.910319	Pimreg
	ENSMUSG00000020541	5.91234	0.782917	2.28062	0.343292	0.731379	0.852671	Tom1l1			ENSMUSG00000020812	27.0428	-0.556993	0.358714	-1.55275	0.120483	0.448052	Snhg16
	ENSMUSG00000020544	16.6927	1.1322	1.05534	1.07283	0.283346	0.487909	Cox11			ENSMUSG00000020817	362.064	-0.185896	0.132992	-1.3978	0.162173	0.512658	Rabep1
	ENSMUSG00000020546	16.7198	-1.17274	1.42197	-0.824728	0.409526	0.612115	Stxbp4			ENSMUSG00000020818	42.5712	0.26721	0.284575	0.938982	0.34774	0.716789	Mfsd11
	ENSMUSG00000020547	370.296	0.0123766	0.379589	0.0326053	0.973989	0.98706	Bzw2			ENSMUSG00000020821	671.838	0.175518	0.101832	1.72359	0.084781	0.3774	Kif1c
	ENSMUSG00000020549	220.323	-0.964392	0.318099	-3.03174	0.00243151	0.0175552	Elac2			ENSMUSG00000020823	184.595	0.349817	0.1323	2.64411	0.0081905	0.0967754	Sec14l1
	ENSMUSG00000020561	212.65	-0.607435	0.234346	-2.59204	0.00954094	0.0500082	Polr1f			ENSMUSG00000020827	952.777	0.399587	0.0886973	4.50506	6.63536e-06	0.000509604	Mink1
	ENSMUSG00000020564	266.452	-0.277199	0.374463	-0.740258	0.459143	0.656616	Atxn7l1			ENSMUSG00000020828	46.545	1.58611	0.32942	4.81485	1.47308e-06	0.000145539	Pld2
	ENSMUSG00000020570	78.1388	1.13308	0.785964	1.44165	0.149401	0.341461	Sypl			ENSMUSG00000020831	94.5294	-0.0802608	0.229651	-0.34949	0.726721	0.920422	0610010K14Rik
	ENSMUSG00000020571	850.297	1.12213	0.323432	3.46946	0.000521514	0.00500279	Pdia6			ENSMUSG00000020832	41.9698	-0.607053	0.2423	-2.50537	0.0122322	0.123279	Eral1
	ENSMUSG00000020572	232.249	-0.0498279	0.498573	-0.099941	0.920391	0.961026	Nampt			ENSMUSG00000020834	21.6409	-0.114306	0.401403	-0.284766	0.775823	0.934686	Dhrs13
	ENSMUSG00000020573	663.799	0.897243	0.298608	3.00475	0.002658	0.018786	Pik3cg			ENSMUSG00000020840	417.36	-0.146536	0.112582	-1.30159	0.193057	0.554688	Blmh
	ENSMUSG00000020576	173.043	0.49517	0.548736	0.902383	0.366854	0.572303	Nbas			ENSMUSG00000020841	49.8253	-0.520267	0.282334	-1.84274	0.0653676	0.323263	Cpd
	ENSMUSG00000020577	209.301	-0.574877	0.509856	-1.12753	0.259519	0.465333	Tspan13			ENSMUSG00000020843	71.8269	-0.250238	0.235818	-1.06115	0.288623	0.660857	Timm22
	ENSMUSG00000020580	730.472	0.0171863	0.352358	0.048775	0.961099	0.980762	Rock2			ENSMUSG00000020844	83.6358	0.292531	0.237168	1.23344	0.217413	0.586199	Nxn
	ENSMUSG00000020585	67.7725	0.016968	0.761273	0.022289	0.982217	0.990902	Laptm4a			ENSMUSG00000020846	42.9261	-0.665996	0.341638	-1.94942	0.051245	0.284186	Rflnb
	ENSMUSG00000020589	354.271	-0.120321	0.240337	-0.500637	0.616627	0.778801	Cyria			ENSMUSG00000020847	12.4539	0.112579	0.4471	0.251798	0.801197	0.943348	Rph3al
	ENSMUSG00000020590	90.3992	0.0872814	0.307292	0.284034	0.776384	0.880851	Snx13			ENSMUSG00000020849	3673.88	-0.0659623	0.0726975	-0.907352	0.36422	0.731021	Ywhae
	ENSMUSG00000020592	21.0647	-5.26003	1.63069	-3.22565	0.00125688	0.0102535	Sdc1			ENSMUSG00000020850	2487.58	-0.157377	0.0831433	-1.89284	0.0583792	0.305341	Prpf8
	ENSMUSG00000020593	468.818	-0.369086	0.238602	-1.54687	0.121894	0.300184	Lpin1			ENSMUSG00000020857	446.909	-0.340108	0.106743	-3.18623	0.00144138	0.0304242	Nme2
	ENSMUSG00000020594	1312.89	0.134987	0.131167	1.02912	0.303421	0.507432	Pum2			ENSMUSG00000020859	524.313	0.0686293	0.107693	0.637269	0.52395	0.831773	Spag9
	ENSMUSG00000020599	7.28937	-2.84342	2.18922	-1.29882	0.194005	0.397466	Rgs9			ENSMUSG00000020863	1814.2	0.00927876	0.0885292	0.10481	0.916526	0.977844	Luc7l3
	ENSMUSG00000020601	318.465	0.965561	0.278924	3.46173	0.000536708	0.00512359	Trib2			ENSMUSG00000020864	304.998	-0.0301384	0.114805	-0.262517	0.792923	0.940807	Ankrd40
	ENSMUSG00000020605	6.10592	0.207035	1.81262	0.114218	0.909065	0.957047	Hs1bp3			ENSMUSG00000020868	80.6914	-0.0858246	0.213377	-0.40222	0.687522	0.908957	Xylt2
	ENSMUSG00000020607	6.18828	-5.21966	2.46774	-2.11515	0.0344168	0.127724	Lratd1			ENSMUSG00000020869	833.502	-0.0129902	0.119713	-0.108511	0.913591	0.9768	Lrrc59
	ENSMUSG00000020608	1533.13	0.449232	0.167654	2.67951	0.00737293	0.0412637	Smc6			ENSMUSG00000020873	208.754	0.21408	0.176319	1.21416	0.224687	0.594302	Slc35b1
	ENSMUSG00000020610	98.7417	-0.928625	0.349965	-2.65348	0.00796659	0.0437649	Amz2			ENSMUSG00000020876	88.4986	0.0507168	0.184989	0.27416	0.783961	0.937762	Snx11
	ENSMUSG00000020611	756.465	0.0833052	0.362402	0.22987	0.818193	0.906031	Gna13			ENSMUSG00000020877	14.7387	-0.489385	0.442852	-1.10508	0.269127	0.642688	Scrn2
	ENSMUSG00000020612	2127.97	0.808434	0.124757	6.48004	9.16955e-11	5.97196e-09	Prkar1a			ENSMUSG00000020882	12.3351	0.144239	0.544917	0.264699	0.791242	0.940037	Cacnb1
	ENSMUSG00000020617	1.684	3.94094	2.34554	1.68019	0.0929211	0.251989	1700012B07Rik			ENSMUSG00000020883	65.5066	0.30107	0.240407	1.25233	0.210449	0.577116	Fbxl20
	ENSMUSG00000020621	84.5398	-2.37096	0.349515	-6.78358	1.17231e-11	9.19243e-10	Rdh14			ENSMUSG00000020886	65.7256	0.422581	0.303115	1.39413	0.163279	0.514112	Dlg4
	ENSMUSG00000020628	272.167	-0.470192	0.365697	-1.28574	0.198533	0.402144	Trappc12			ENSMUSG00000020888	85.5715	0.120348	0.200329	0.600751	0.548006	0.84316	Dvl2
	ENSMUSG00000020629	64.9284	-1.37032	0.755656	-1.81341	0.0697681	0.209502	Adi1			ENSMUSG00000020893	84.7198	0.434185	0.225692	1.92379	0.0543805	0.294144	Per1
	ENSMUSG00000020630	59.2569	0.708138	0.87264	0.81149	0.417085	0.619748	Rnaseh1			ENSMUSG00000020894	138.226	0.185946	0.157008	1.18431	0.23629	0.606698	Vamp2
	ENSMUSG00000020634	273.198	-1.28976	0.546012	-2.36215	0.0181691	0.0813069	Ubxn2a			ENSMUSG00000020895	7.70439	-0.105258	0.612502	-0.171849	0.863557	0.963547	Tmem107
	ENSMUSG00000020635	2.38696	4.44395	2.09413	2.12209	0.0338299	0.126319	Fkbp1b			ENSMUSG00000020897	430.942	0.14937	0.158753	0.940897	0.346758	0.715457	Aurkb
	ENSMUSG00000020638	81.8583	-0.522949	1.2617	-0.414479	0.678524	0.818718	Cmpk2			ENSMUSG00000020898	212.447	-0.0430851	0.127964	-0.336696	0.736346	0.923001	Ctc1
	ENSMUSG00000020640	1831.18	-0.461605	0.151692	-3.04305	0.00234194	0.0170333	Itsn2			ENSMUSG00000020899	399.534	-0.529452	0.136934	-3.86647	0.000110421	0.00485452	Pfas
	ENSMUSG00000020641	20.5918	-1.08612	1.05738	-1.02718	0.304335	0.508279	Rsad2			ENSMUSG00000020900	19.014	-0.0645381	0.478667	-0.134829	0.892747	0.970875	Myh10
	ENSMUSG00000020642	88.4735	-1.86703	0.530796	-3.51742	0.000435759	0.00432221	Rnf144a			ENSMUSG00000020901	707.83	-0.154021	0.0951102	-1.6194	0.105361	0.421876	Pik3r5
	ENSMUSG00000020644	904.43	1.80343	0.337498	5.34354	9.11471e-08	2.91474e-06	Id2			ENSMUSG00000020903	114.46	0.0662989	0.167284	0.396325	0.691865	0.910319	Stx8
	ENSMUSG00000020646	9.40709	6.4229	1.42963	4.49272	7.03204e-06	0.000131986	Mboat2			ENSMUSG00000020910	40.8025	-0.0314059	0.338661	-0.0927356	0.926114	0.980405	Adprm
	ENSMUSG00000020647	378.449	-1.17968	0.352925	-3.34259	0.000829997	0.00732451	Ncoa1			ENSMUSG00000020914	8843.94	-0.183532	0.112398	-1.63288	0.102494	0.41672	Top2a
	ENSMUSG00000020648	12.4434	0.49462	1.74592	0.283301	0.776946	0.881096	Dus4l			ENSMUSG00000020917	1111.48	-0.0724003	0.0944508	-0.766539	0.443356	0.7843	Acly
	ENSMUSG00000020649	1376.03	1.88191	0.213235	8.82552	1.08956e-18	3.43452e-16	Rrm2			ENSMUSG00000020918	202.328	-0.31912	0.155279	-2.05514	0.0398653	0.245055	Kat2a
	ENSMUSG00000020650	136.985	0.251309	1.03893	0.241893	0.808863	0.901102	Bcap29			ENSMUSG00000020919	618.054	0.397761	0.0997526	3.98747	6.67809e-05	0.00329996	Stat5b
	ENSMUSG00000020652	96.152	0.938881	0.485998	1.93186	0.0533765	0.17432	Cenpo			ENSMUSG00000020921	36.6491	-0.297366	0.318359	-0.934057	0.350275	0.719432	Tmem101
	ENSMUSG00000020653	84.6978	0.321001	1.1221	0.286073	0.774822	0.880333	Klf11			ENSMUSG00000020922	353.774	-0.120888	0.129848	-0.930996	0.351856	0.719793	Lsm12
	ENSMUSG00000020654	145.214	0.0674576	0.686345	0.0982852	0.921706	0.961417	Adcy3			ENSMUSG00000020923	1353.24	-0.263526	0.0875723	-3.00924	0.00261901	0.0456812	Ubtf
	ENSMUSG00000020656	10.2657	-0.894648	1.43872	-0.621838	0.534049	0.717146	Grhl1			ENSMUSG00000020925	178.03	-0.116899	0.151885	-0.769652	0.441506	0.783296	Ccdc43
	ENSMUSG00000020657	48.124	-1.80382	0.999021	-1.80559	0.0709828	0.211846	Dnajc27			ENSMUSG00000020926	7.6727	-3.27872	0.891095	-3.67943	0.000233754	0.0084423	Adam11
	ENSMUSG00000020658	6.15763	5.81109	1.50598	3.85867	0.000114005	0.00143403	Efr3b			ENSMUSG00000020929	989.769	-0.201549	0.105192	-1.91602	0.0553631	0.296535	Eftud2
	ENSMUSG00000020659	86.0425	0.345063	0.409595	0.842448	0.399537	0.603576	Cbll1			ENSMUSG00000020935	43.4907	-0.226491	0.28565	-0.792898	0.427837	0.773358	Dcakd
	ENSMUSG00000020661	459.397	-0.642512	0.214908	-2.98971	0.00279246	0.0194313	Dnmt3a			ENSMUSG00000020936	630.858	-0.0751434	0.0953072	-0.788433	0.430443	0.775991	Nmt1
	ENSMUSG00000020664	352.051	-0.39541	0.39702	-0.995946	0.319277	0.523743	Dld			ENSMUSG00000020941	146.643	0.184481	0.169647	1.08744	0.276842	0.649901	Map3k14
	ENSMUSG00000020668	88.7717	0.686828	0.748751	0.917299	0.358986	0.56414	Kif3c			ENSMUSG00000020946	394.807	0.0916901	0.123834	0.740429	0.459039	0.795648	Gosr2
	ENSMUSG00000020671	572.271	-0.27926	0.278214	-1.00376	0.315494	0.519159	Rab10			ENSMUSG00000020948	104.588	0.290385	0.170331	1.70483	0.0882267	0.385206	Klhl28
	ENSMUSG00000020677	305.46	-0.264522	0.185267	-1.42779	0.153352	0.34667	Ddx52			ENSMUSG00000020949	450.721	-0.162984	0.11523	-1.41443	0.157236	0.50647	Fkbp3
	ENSMUSG00000020680	480.065	0.636875	0.309169	2.05996	0.0394023	0.140439	Taf15			ENSMUSG00000020952	200.036	-0.147374	0.168467	-0.874792	0.381687	0.743942	Scfd1
	ENSMUSG00000020687	440.945	0.398733	0.405486	0.983346	0.325437	0.530316	Cdc27			ENSMUSG00000020954	217.148	0.173617	0.129697	1.33864	0.180689	0.537225	Strn3
	ENSMUSG00000020689	514.636	2.23563	0.213699	10.4616	1.29654e-25	9.38278e-23	Itgb3			ENSMUSG00000020955	40.1655	0.269763	0.366876	0.735296	0.462159	0.797087	Ap4s1
	ENSMUSG00000020691	37.8879	-0.0366797	1.0987	-0.0333846	0.973368	0.98683	Mettl2			ENSMUSG00000020956	30.7002	0.340658	0.353539	0.963566	0.335264	0.703932	Dtd2
	ENSMUSG00000020692	46.6168	-1.63375	1.4135	-1.15582	0.247754	0.45437	Nle1			ENSMUSG00000020961	23.107	1.68828	0.456824	3.69569	0.000219292	0.00805525	Ston2
	ENSMUSG00000020694	404.926	-0.848341	0.391658	-2.16603	0.0303092	0.117084	Tlk2			ENSMUSG00000020962	413.251	-0.343204	0.113232	-3.03099	0.00243755	0.0432048	Gtf2a1
	ENSMUSG00000020696	50.0959	-1.23471	1.02835	-1.20067	0.229881	0.43742	Rffl			ENSMUSG00000020964	500.398	0.0948387	0.103208	0.91891	0.358142	0.725221	Sel1l
	ENSMUSG00000020697	205.634	-0.912678	0.301257	-3.02957	0.00244903	0.0176574	Lig3			ENSMUSG00000020973	78.6096	0.0717895	0.253388	0.283319	0.776933	0.93538	Dnaaf2
	ENSMUSG00000020698	1.73511	3.98248	2.80843	1.41805	0.156177	0.349945	Cct6b			ENSMUSG00000020974	109.077	-0.0442626	0.201793	-0.219347	0.82638	0.952739	Pole2
	ENSMUSG00000020700	408.637	-0.460477	0.367127	-1.25427	0.209743	0.416395	Map3k3			ENSMUSG00000020978	258.069	0.0694926	0.150785	0.460874	0.644889	0.888136	Klhdc2
	ENSMUSG00000020702	8.9463	-6.94838	3.17731	-2.18687	0.028752	0.113225	Ccl1			ENSMUSG00000020982	680.901	-0.0610682	0.0902999	-0.676282	0.498862	0.82181	Nemf
	ENSMUSG00000020705	906.574	-0.591999	0.206633	-2.86498	0.00417033	0.0266431	Ddx42			ENSMUSG00000020986	92.8527	0.455613	0.201126	2.26531	0.0234936	0.1865	Sec23a
	ENSMUSG00000020706	569.065	-0.604401	0.200554	-3.01365	0.00258121	0.0183917	Ftsj3			ENSMUSG00000020988	9.64349	-0.6132	0.602072	-1.01848	0.308448	0.681585	L2hgdh
	ENSMUSG00000020707	16.2361	-0.779107	1.41437	-0.55085	0.581737	0.753142	Rnf135			ENSMUSG00000020993	114.36	-0.0468374	0.172984	-0.270761	0.786575	0.938551	Trappc6b
	ENSMUSG00000020708	316.758	0.69982	0.258326	2.70906	0.00674739	0.038615	Psmc5			ENSMUSG00000020994	1864.72	-0.164462	0.0580083	-2.83514	0.00458058	0.0672785	Pnn
	ENSMUSG00000020715	341.775	2.43261	1.60402	1.51656	0.129377	0.312361	Ern1			ENSMUSG00000021000	607.878	-0.323106	0.105206	-3.07119	0.00213208	0.0395086	Mia2
	ENSMUSG00000020716	187.244	-0.618702	0.693415	-0.892255	0.372256	0.577178	Nf1			ENSMUSG00000021003	13.7605	1.15521	0.574547	2.01065	0.0443627	0.261964	Galc
	ENSMUSG00000020717	281.148	-1.26128	0.255858	-4.92963	8.23866e-07	2.03845e-05	Pecam1			ENSMUSG00000021009	18.9377	0.365375	0.496151	0.73642	0.461475	0.796865	Ptpn21
	ENSMUSG00000020718	60.8314	-1.18271	0.604421	-1.95677	0.0503751	0.16807	Polg2			ENSMUSG00000021012	498.564	-0.231369	0.108278	-2.1368	0.0326142	0.224756	Zc3h14
	ENSMUSG00000020719	6115.09	-0.647534	0.061902	-10.4606	1.3097e-25	9.38278e-23	Ddx5			ENSMUSG00000021018	42.1256	-0.17949	0.338041	-0.530973	0.595438	0.864167	Polr2h
	ENSMUSG00000020720	279.775	1.0219	0.447911	2.28149	0.0225195	0.0947996	Psmd12			ENSMUSG00000021022	110.365	-0.0277588	0.183746	-0.151071	0.87992	0.968429	Ppp2r3c
	ENSMUSG00000020721	623.373	-0.380865	0.28101	-1.35534	0.175309	0.373973	Helz			ENSMUSG00000021023	31.3937	0.170428	0.386272	0.441212	0.65906	0.895175	Prorp
	ENSMUSG00000020723	1.25768	3.52139	3.05644	1.15212	0.249272	0.455351	Cacng4			ENSMUSG00000021024	406.513	-0.018831	0.151501	-0.124296	0.901081	0.973548	Psma6
	ENSMUSG00000020732	103.595	-1.12157	0.436116	-2.57173	0.0101191	0.0523938	Rab37			ENSMUSG00000021025	295.085	-0.0381847	0.125458	-0.304363	0.760851	0.931124	Nfkbia
	ENSMUSG00000020733	1039.22	0.64953	0.218205	2.97669	0.00291379	0.0200368	Nherf1			ENSMUSG00000021027	413.566	-0.0224049	0.124012	-0.180668	0.856628	0.961654	Ralgapa1
	ENSMUSG00000020736	422.797	-0.873244	0.190184	-4.59159	4.39891e-06	8.77611e-05	Nt5c			ENSMUSG00000021028	28.3403	0.382138	0.366204	1.04351	0.296712	0.669875	Mbip
	ENSMUSG00000020737	616.067	0.00229617	0.313036	0.00733517	0.994147	0.996763	Jpt1			ENSMUSG00000021033	35.6193	0.436856	0.32383	1.34903	0.177327	0.534203	Gstz1
	ENSMUSG00000020738	821.753	0.623433	0.284382	2.19224	0.0283622	0.111978	Sumo2			ENSMUSG00000021036	400.719	0.300009	0.130762	2.29432	0.021772	0.178009	Sptlc2
	ENSMUSG00000020739	265.147	0.390154	0.203086	1.92112	0.054716	0.17759	Nup85			ENSMUSG00000021037	605.105	-0.177207	0.113535	-1.56081	0.118568	0.444857	Ahsa1
	ENSMUSG00000020740	268.957	-1.1548	0.362824	-3.18282	0.00145846	0.0116153	Gga3			ENSMUSG00000021038	85.7327	0.00123979	0.198854	0.00623468	0.995025	0.999262	Vipas39
	ENSMUSG00000020741	229.398	-0.428271	0.239284	-1.7898	0.0734854	0.216798	Cluh			ENSMUSG00000021039	683.385	-0.0612122	0.0957158	-0.639521	0.522484	0.831071	Snw1
	ENSMUSG00000020743	134.364	1.18222	0.427809	2.76343	0.00571971	0.0341083	Mif4gd			ENSMUSG00000021040	47.0565	0.153077	0.386809	0.395742	0.692295	0.910319	Slirp
	ENSMUSG00000020744	103.775	0.417394	0.634009	0.65834	0.510319	0.698669	Slc25a19			ENSMUSG00000021044	30.0247	-0.0481832	0.300705	-0.160234	0.872697	0.966216	Adck1
	ENSMUSG00000020745	759.934	0.292515	0.132846	2.20191	0.0276715	0.10994	Pafah1b1			ENSMUSG00000021048	633.078	-0.684085	0.130135	-5.25675	1.46622e-07	2.27961e-05	Mthfd1
	ENSMUSG00000020747	236.74	-0.162776	0.300698	-0.541327	0.588282	0.757571	Tmem94			ENSMUSG00000021051	314.654	-0.163821	0.126571	-1.2943	0.195563	0.558118	Ppp2r5e
	ENSMUSG00000020752	95.9308	-0.918314	0.713792	-1.28653	0.198259	0.401897	Recql5			ENSMUSG00000021054	182.06	0.201957	0.135934	1.4857	0.137358	0.479008	Sgpp1
	ENSMUSG00000020755	223.649	-0.471341	0.260483	-1.80949	0.0703748	0.210436	Sap30bp			ENSMUSG00000021057	13.1334	-0.252114	0.474393	-0.531445	0.59511	0.864015	Akap5
	ENSMUSG00000020758	11.7938	-4.1143	2.10381	-1.95565	0.0505068	0.168429	Itgb4			ENSMUSG00000021061	6.87497	0.626048	0.672199	0.931343	0.351676	0.719793	Sptb
	ENSMUSG00000020766	93.3769	1.74404	1.09595	1.59135	0.11153	0.2843	Galk1			ENSMUSG00000021065	275.075	-0.487755	0.158082	-3.08546	0.00203238	0.0383863	Fut8
	ENSMUSG00000020770	102.025	0.897193	0.320888	2.79597	0.00517436	0.0314871	Unk			ENSMUSG00000021067	134.95	0.380654	0.180639	2.10727	0.0350945	0.232185	Sav1
	ENSMUSG00000020773	4.41997	1.16986	1.71166	0.683464	0.494313	0.686179	Trim47			ENSMUSG00000021068	1825.68	0.0440799	0.091627	0.48108	0.63046	0.882007	Nin
	ENSMUSG00000020775	82.4749	-0.170538	0.403157	-0.423007	0.67229	0.814823	Mrpl38			ENSMUSG00000021069	9.18393	2.37308	0.855741	2.77313	0.00555204	0.0766879	Pygl
	ENSMUSG00000020776	108.805	-0.855803	0.326782	-2.61888	0.0088218	0.0471643	Fbf1			ENSMUSG00000021072	365.985	0.200618	0.1233	1.62707	0.103721	0.41849	Tmx1
	ENSMUSG00000020777	108.034	0.293076	0.554158	0.528867	0.596897	0.76444	Acox1			ENSMUSG00000021076	148.548	0.180634	0.156842	1.1517	0.249446	0.622834	Actr10
	ENSMUSG00000020778	27.4972	1.60394	0.839831	1.90984	0.0561544	0.180989	Ten1			ENSMUSG00000021079	46.301	-0.521406	0.364326	-1.43115	0.152387	0.498275	Timm9
	ENSMUSG00000020780	404.4	1.09468	0.306785	3.56825	0.000359376	0.00371662	Srp68			ENSMUSG00000021094	131.158	0.210863	0.15977	1.31979	0.186906	0.545273	Dhrs7
	ENSMUSG00000020781	70.2616	-0.467441	1.10817	-0.421812	0.673162	0.815504	Tsen54			ENSMUSG00000021096	311.819	-0.172569	0.10743	-1.60634	0.108199	0.426275	Ppm1a
	ENSMUSG00000020782	127.723	-1.52722	0.50095	-3.04865	0.00229875	0.0168046	Llgl2			ENSMUSG00000021102	77.4114	-0.266458	0.22617	-1.17813	0.238744	0.609603	Glrx5
	ENSMUSG00000020783	463.084	0.244209	0.420281	0.58106	0.5612	0.737098	Ncbp3			ENSMUSG00000021103	75.5651	-0.036072	0.190213	-0.18964	0.849591	0.958215	Mnat1
	ENSMUSG00000020785	2.76335	4.65578	2.43999	1.90812	0.0563762	0.181447	Camkk1			ENSMUSG00000021108	778.405	-0.177554	0.121396	-1.4626	0.143576	0.486823	Prkch
	ENSMUSG00000020788	1575.15	0.0255259	0.1778	0.143565	0.885844	0.944508	Atp2a3			ENSMUSG00000021109	3206.18	0.886617	0.110691	8.00987	1.14834e-15	1.57119e-12	Hif1a
	ENSMUSG00000020790	651.5	-0.489017	0.167099	-2.92651	0.00342792	0.0228253	Ankfy1			ENSMUSG00000021111	858.436	-0.121967	0.102915	-1.18512	0.23597	0.606521	Papola
	ENSMUSG00000020792	156.102	1.54297	0.419823	3.67528	0.000237587	0.00265155	Exoc7			ENSMUSG00000021112	54.1868	0.369185	0.259084	1.42496	0.154168	0.50204	Pals1
	ENSMUSG00000020794	145.048	0.396806	0.417603	0.950198	0.342011	0.547309	Ube2g1			ENSMUSG00000021113	181.167	0.122278	0.139831	0.874471	0.381862	0.743942	Snapc1
	ENSMUSG00000020798	2.44521	-2.6986	2.97806	-0.906162	0.36485	0.570194	Spns3			ENSMUSG00000021114	308.109	0.160475	0.127591	1.25773	0.20849	0.573978	Atp6v1d
	ENSMUSG00000020802	206.585	0.660689	0.55045	1.20027	0.230034	0.4375	Ube2o			ENSMUSG00000021115	185.4	-0.618644	0.151784	-4.0758	4.58557e-05	0.00246673	Vrk1
	ENSMUSG00000020803	86.6562	2.2221	0.304316	7.30196	2.83607e-13	3.23907e-11	Txndc17			ENSMUSG00000021116	966.627	-0.357251	0.107357	-3.32769	0.0008757	0.0217204	Eif2s1
	ENSMUSG00000020806	219.688	0.575403	0.405582	1.41871	0.155984	0.349767	Rhbdf2			ENSMUSG00000021120	39.1327	0.191308	0.281944	0.678531	0.497435	0.821141	Pigh
	ENSMUSG00000020807	186.435	-1.00699	0.536003	-1.8787	0.0602853	0.19026	4933427D14Rik			ENSMUSG00000021123	12.6258	0.135416	0.500204	0.270722	0.786605	0.938551	Rdh12
	ENSMUSG00000020808	70.8286	2.48751	0.524806	4.73986	2.13866e-06	4.72756e-05	Pimreg			ENSMUSG00000021124	296.442	-0.0117615	0.115539	-0.101796	0.918918	0.978935	Vti1b
	ENSMUSG00000020812	37.5013	-1.40124	1.00761	-1.39066	0.164327	0.360291	Snhg16			ENSMUSG00000021127	228.87	0.0955527	0.135493	0.705221	0.480673	0.81012	Zfp36l1
	ENSMUSG00000020817	441.397	-0.698386	0.170947	-4.08539	4.40035e-05	0.000642761	Rabep1			ENSMUSG00000021131	510.088	-0.217767	0.1193	-1.82537	0.0679455	0.331796	Erh
	ENSMUSG00000020818	45.851	0.127122	0.945791	0.134408	0.89308	0.948647	Mfsd11			ENSMUSG00000021133	240.465	0.199534	0.149339	1.33611	0.181513	0.537962	Susd6
	ENSMUSG00000020821	599.494	0.722108	0.153526	4.7035	2.55742e-06	5.552e-05	Kif1c			ENSMUSG00000021134	1189.47	-0.187275	0.0853175	-2.19503	0.0281611	0.206218	Srsf5
	ENSMUSG00000020823	239.228	-0.396892	0.294699	-1.34677	0.178053	0.377191	Sec14l1			ENSMUSG00000021135	7.77108	-0.947428	0.719392	-1.31698	0.187844	0.546902	Slc10a1
	ENSMUSG00000020826	2.55177	4.5412	2.59679	1.74878	0.0803296	0.230573	Nos2			ENSMUSG00000021139	39.7214	-0.00364439	0.369079	-0.00987429	0.992122	0.998633	Gm20498
	ENSMUSG00000020827	1111.6	-0.0319276	0.312392	-0.102204	0.918595	0.961026	Mink1			ENSMUSG00000021140	172.406	0.477618	0.181619	2.62979	0.00854388	0.0986513	Pcnx
	ENSMUSG00000020828	67.8528	0.0969469	1.09074	0.0888815	0.929176	0.964549	Pld2			ENSMUSG00000021143	228.116	-0.240787	0.153392	-1.56975	0.116474	0.441943	Pacs2
	ENSMUSG00000020831	67.5558	1.44146	0.968423	1.48846	0.136629	0.322849	0610010K14Rik			ENSMUSG00000021144	609.426	0.114817	0.0925946	1.24	0.214975	0.583586	Mta1
	ENSMUSG00000020832	49.543	-1.02318	0.695147	-1.47189	0.141051	0.329788	Eral1			ENSMUSG00000021147	178.413	0.398581	0.147385	2.70436	0.00684366	0.0871185	Wdr37
	ENSMUSG00000020840	427.508	-0.207992	0.446743	-0.465574	0.64152	0.79535	Blmh			ENSMUSG00000021149	529.598	-0.534773	0.144518	-3.70039	0.000215268	0.00793194	Gtpbp4
	ENSMUSG00000020843	50.1975	1.17695	0.609607	1.93067	0.0535242	0.174694	Timm22			ENSMUSG00000021156	477.11	-0.019332	0.131552	-0.146953	0.883169	0.969103	Zmynd11
	ENSMUSG00000020844	85.292	0.296527	0.922337	0.321495	0.747835	0.863319	Nxn			ENSMUSG00000021171	663.135	0.264803	0.0961854	2.75305	0.00590433	0.0796775	Esyt2
	ENSMUSG00000020846	94.8557	-2.37451	0.807435	-2.9408	0.00327363	0.0219743	Rflnb			ENSMUSG00000021175	425.766	-0.406045	0.130708	-3.1065	0.00189318	0.0365851	Cdca7l
	ENSMUSG00000020849	3045.25	0.664301	0.190223	3.49222	0.000479025	0.0046547	Ywhae			ENSMUSG00000021176	24.6475	0.0793486	0.349622	0.226955	0.820459	0.949957	Efcab11
	ENSMUSG00000020850	2544.17	-0.199921	0.119703	-1.67015	0.0948901	0.25499	Prpf8			ENSMUSG00000021177	145.799	-0.0990755	0.154988	-0.639246	0.522663	0.831071	Tdp1
	ENSMUSG00000020857	338.094	0.618413	0.431785	1.43222	0.15208	0.34518	Nme2			ENSMUSG00000021178	767.336	-0.184302	0.113983	-1.61693	0.105894	0.422675	Psmc1
	ENSMUSG00000020859	515.164	0.208394	0.3329	0.625997	0.531317	0.714879	Spag9			ENSMUSG00000021179	146.4	0.0238174	0.195096	0.12208	0.902836	0.973648	Nrde2
	ENSMUSG00000020863	1860.62	-0.0233447	0.294719	-0.0792099	0.936866	0.968205	Luc7l3			ENSMUSG00000021180	111.493	0.0282971	0.201986	0.140094	0.888585	0.969248	Rps6ka5
	ENSMUSG00000020864	255.381	0.700626	0.305186	2.29574	0.0216909	0.0922228	Ankrd40			ENSMUSG00000021182	2040.48	0.122236	0.0885654	1.38018	0.167532	0.520689	Ccdc88c
	ENSMUSG00000020868	88.8585	-0.296934	0.579639	-0.512274	0.608459	0.772791	Xylt2			ENSMUSG00000021185	37.4376	-0.170092	0.316181	-0.537955	0.590608	0.861793	Dglucy
	ENSMUSG00000020869	716.376	0.594581	0.421025	1.41222	0.157884	0.35162	Lrrc59			ENSMUSG00000021188	1015	0.0358604	0.0870824	0.411798	0.680487	0.905796	Trip11
	ENSMUSG00000020870	4.55765	0.595721	1.87172	0.318274	0.750277	0.864978	Cdc34b			ENSMUSG00000021189	112.368	-0.243171	0.179136	-1.35747	0.174631	0.530216	Atxn3
	ENSMUSG00000020873	178.908	0.969067	0.232967	4.15968	3.18698e-05	0.000485314	Slc35b1			ENSMUSG00000021190	12.0417	-0.612042	0.599373	-1.02114	0.307189	0.680759	Lgmn
	ENSMUSG00000020876	121.986	-0.825781	0.387219	-2.1326	0.0329578	0.124003	Snx11			ENSMUSG00000021192	295.435	0.0852799	0.118861	0.717476	0.47308	0.804597	Golga5
	ENSMUSG00000020877	17.1896	-0.942733	1.39436	-0.676106	0.498973	0.689843	Scrn2			ENSMUSG00000021193	266.566	-0.431698	0.123437	-3.49731	0.000469976	0.0138377	Pitrm1
	ENSMUSG00000020883	162.733	-1.8968	0.531958	-3.56569	0.000362901	0.0037426	Fbxl20			ENSMUSG00000021196	2394.44	0.24235	0.0897143	2.70135	0.00690583	0.0875289	Pfkp
	ENSMUSG00000020886	102.626	-0.870228	0.377493	-2.30528	0.0211509	0.0906359	Dlg4			ENSMUSG00000021200	10.8568	1.00079	0.534991	1.87066	0.0613917	0.314549	Asb2
	ENSMUSG00000020888	135.6	-1.07918	0.894677	-1.20622	0.227733	0.434908	Dvl2			ENSMUSG00000021203	11.3312	-1.19975	0.496631	-2.41578	0.0157014	0.14569	Otub2
	ENSMUSG00000020889	1.93347	-0.89122	3.03282	-0.293859	0.768866	0.876345	Nr1d1			ENSMUSG00000021213	30.1646	-1.60835	0.362747	-4.43381	9.25841e-06	0.000674489	Akr1c13
	ENSMUSG00000020893	140.794	-0.977336	0.350143	-2.79125	0.00525052	0.031865	Per1			ENSMUSG00000021215	283.641	-0.0778193	0.122148	-0.637088	0.524068	0.831773	Net1
	ENSMUSG00000020894	218.028	-1.0154	0.441558	-2.29957	0.0214723	0.0916019	Vamp2			ENSMUSG00000021218	2294.59	-0.0396278	0.0725342	-0.546333	0.584837	0.858827	Gdi2
	ENSMUSG00000020897	306.885	1.97838	0.579049	3.41661	0.00063407	0.00587857	Aurkb			ENSMUSG00000021222	45.4256	-0.139236	0.288766	-0.482177	0.62968	0.881497	Dcaf4
	ENSMUSG00000020898	175.028	0.762237	0.32125	2.37273	0.0176574	0.0795969	Ctc1			ENSMUSG00000021224	141.809	0.189844	0.169762	1.11829	0.263442	0.638009	Numb
	ENSMUSG00000020899	334.492	-0.0352094	0.292479	-0.120382	0.90418	0.954379	Pfas			ENSMUSG00000021226	20.6704	0.514515	0.388328	1.32495	0.185188	0.543874	Acot2
	ENSMUSG00000020900	33.5323	-1.45651	1.43857	-1.01247	0.311313	0.514913	Myh10			ENSMUSG00000021234	7.92062	1.52647	0.67453	2.26302	0.0236347	0.187039	Fam161b
	ENSMUSG00000020901	795.684	-0.46618	0.273314	-1.70566	0.0880721	0.243999	Pik3r5			ENSMUSG00000021235	34.2485	0.233725	0.34044	0.686538	0.492374	0.817673	Coq6
	ENSMUSG00000020903	150.982	-0.65713	0.34893	-1.88327	0.0596636	0.188751	Stx8			ENSMUSG00000021236	231.033	0.0671969	0.142407	0.471864	0.637024	0.884782	Entpd5
	ENSMUSG00000020910	39.9836	0.129705	1.07157	0.121043	0.903657	0.953891	Adprm			ENSMUSG00000021240	37.131	0.635708	0.309009	2.05725	0.0396624	0.245032	Abcd4
	ENSMUSG00000020914	5847.33	1.66481	0.267552	6.2224	4.89596e-10	2.71708e-08	Top2a			ENSMUSG00000021241	32.1889	-0.33738	0.324545	-1.03955	0.29855	0.672594	Isca2
	ENSMUSG00000020917	1007.24	0.305215	0.163076	1.87161	0.0612603	0.192136	Acly			ENSMUSG00000021242	291.129	0.19799	0.132632	1.49278	0.135496	0.474961	Npc2
	ENSMUSG00000020918	198.912	-0.286911	0.287963	-0.996348	0.319081	0.523574	Kat2a			ENSMUSG00000021243	194.333	-0.0163911	0.130036	-0.126051	0.899692	0.973031	Fcf1
	ENSMUSG00000020919	709.216	0.0404442	0.38128	0.106075	0.915523	0.960306	Stat5b			ENSMUSG00000021244	1008.15	-0.106998	0.0915538	-1.16869	0.242528	0.614222	Ylpm1
	ENSMUSG00000020921	20.0764	3.65849	1.34294	2.72424	0.00644499	0.0374116	Tmem101			ENSMUSG00000021245	50.1437	-0.294216	0.31535	-0.932982	0.350829	0.719677	Mlh3
	ENSMUSG00000020922	268.813	0.982704	0.692897	1.41825	0.156116	0.349908	Lsm12			ENSMUSG00000021248	602.831	0.219229	0.103077	2.12684	0.0334332	0.226844	Tmed10
	ENSMUSG00000020923	1330.01	-0.193659	0.218096	-0.887954	0.374566	0.57963	Ubtf			ENSMUSG00000021250	95.9669	0.122172	0.316712	0.385751	0.699681	0.911662	Fos
	ENSMUSG00000020925	181.567	-0.143828	0.456192	-0.315279	0.75255	0.866498	Ccdc43			ENSMUSG00000021252	107.351	-0.365567	0.196891	-1.8567	0.0633542	0.318746	Erg28
	ENSMUSG00000020926	86.6629	-7.10298	1.01209	-7.01814	2.24834e-12	2.01341e-10	Adam11			ENSMUSG00000021253	11.4373	0.724471	0.582027	1.24474	0.213228	0.581111	Tgfb3
	ENSMUSG00000020929	770.888	0.718563	0.369501	1.94468	0.0518131	0.171004	Eftud2			ENSMUSG00000021254	229.722	0.0574933	0.131322	0.437803	0.661529	0.896449	Gpatch2l
	ENSMUSG00000020935	48.1433	-0.485803	0.982859	-0.494275	0.621112	0.782058	Dcakd			ENSMUSG00000021256	49.2145	0.198848	0.347578	0.572097	0.567257	0.850986	Vash1
	ENSMUSG00000020936	587.223	0.212377	0.334846	0.634253	0.525916	0.710401	Nmt1			ENSMUSG00000021257	21.3591	-0.205626	0.362873	-0.566661	0.570944	0.851579	Angel1
	ENSMUSG00000020941	176.538	-0.33147	0.534551	-0.620091	0.535198	0.717748	Map3k14			ENSMUSG00000021258	277.712	0.0163524	0.139603	0.117135	0.906753	0.975132	Ccnk
	ENSMUSG00000020946	423.148	-0.0654818	0.360436	-0.181674	0.855839	0.927584	Gosr2			ENSMUSG00000021262	430.291	-0.522203	0.143728	-3.63328	0.00027984	0.00962478	Evl
	ENSMUSG00000020948	97.6816	0.61581	1.11566	0.551969	0.58097	0.75252	Klhl28			ENSMUSG00000021264	607.855	0.00805397	0.0911274	0.0883814	0.929574	0.981704	Yy1
	ENSMUSG00000020949	436.27	-0.0298864	0.18897	-0.158154	0.874335	0.938275	Fkbp3			ENSMUSG00000021266	272.894	-0.379967	0.14512	-2.61829	0.00883717	0.100147	Wars1
	ENSMUSG00000020952	189.064	0.0595262	0.398093	0.149528	0.881137	0.942235	Scfd1			ENSMUSG00000021270	9920.39	-0.114909	0.107188	-1.07203	0.283707	0.655436	Hsp90aa1
	ENSMUSG00000020953	5.33069	-4.00045	2.58353	-1.54844	0.121515	0.299578	Coch			ENSMUSG00000021271	15.804	-0.239852	0.559063	-0.429025	0.667905	0.898978	Zfp839
	ENSMUSG00000020954	234.872	-0.0229109	0.342166	-0.0669584	0.946615	0.972975	Strn3			ENSMUSG00000021273	221.232	0.143826	0.17916	0.802782	0.422101	0.769095	Fdft1
	ENSMUSG00000020955	33.9656	1.03129	0.898952	1.14722	0.251292	0.457293	Ap4s1			ENSMUSG00000021275	68.8707	0.185577	0.25191	0.73668	0.461317	0.796865	Tecpr2
	ENSMUSG00000020956	22.8811	2.04417	1.26054	1.62166	0.104877	0.272542	Dtd2			ENSMUSG00000021276	99.9007	-0.145554	0.213334	-0.682281	0.495061	0.819788	Cinp
	ENSMUSG00000020961	28.0668	1.09516	1.37537	0.796269	0.425876	0.627898	Ston2			ENSMUSG00000021277	439.897	-0.048141	0.12987	-0.370685	0.710872	0.91487	Traf3
	ENSMUSG00000020962	438.446	-0.498359	0.207986	-2.39612	0.0165696	0.0763606	Gtf2a1			ENSMUSG00000021279	13.7576	-0.902805	0.533377	-1.69262	0.0905278	0.389981	Cdc42bpb
	ENSMUSG00000020964	484.855	0.277268	0.209132	1.3258	0.184905	0.385548	Sel1l			ENSMUSG00000021282	1151.33	-0.2274	0.104647	-2.17301	0.0297792	0.21305	Eif5
	ENSMUSG00000020973	66.2299	0.846835	1.2845	0.65927	0.509723	0.698222	Dnaaf2			ENSMUSG00000021285	147.674	0.00875006	0.182273	0.0480052	0.961712	0.990347	Ppp1r13b
	ENSMUSG00000020978	207.114	1.03502	0.347003	2.98274	0.00285685	0.0197054	Klhdc2			ENSMUSG00000021286	10.0636	-0.340991	0.541043	-0.630246	0.528533	0.835599	Zfyve21
	ENSMUSG00000020982	712.367	-0.159524	0.117254	-1.3605	0.173673	0.371895	Nemf			ENSMUSG00000021287	32.3477	0.0189618	0.331177	0.0572559	0.954341	0.98794	Xrcc3
	ENSMUSG00000020986	112.189	-0.0652386	0.254694	-0.256145	0.797839	0.894221	Sec23a			ENSMUSG00000021288	502.84	0.130394	0.11808	1.10429	0.269468	0.642889	Klc1
	ENSMUSG00000020988	4.1561	5.24599	1.84529	2.84291	0.00447038	0.0281268	L2hgdh			ENSMUSG00000021290	701.277	-0.0468811	0.0811946	-0.577392	0.563675	0.84934	Atp5mpl
	ENSMUSG00000020993	96.177	0.60899	0.771559	0.789298	0.429938	0.631406	Trappc6b			ENSMUSG00000021298	198.122	0.468026	0.13854	3.37827	0.000729435	0.01894	Gpr132
	ENSMUSG00000020994	1740.12	0.0824392	0.103968	0.792926	0.427821	0.629588	Pnn			ENSMUSG00000021302	143.95	-0.027261	0.18375	-0.148359	0.882059	0.969103	Ggps1
	ENSMUSG00000021000	597.686	-0.261052	0.215911	-1.20907	0.226635	0.433916	Mia2			ENSMUSG00000021306	11.0605	0.84903	0.620588	1.36811	0.171279	0.526559	Gpr137b
	ENSMUSG00000021003	10.6211	6.59908	1.40033	4.71252	2.44673e-06	5.32636e-05	Galc			ENSMUSG00000021311	237.152	-0.122046	0.128206	-0.95195	0.341122	0.709538	Mtr
	ENSMUSG00000021007	12.9191	-4.70172	1.3034	-3.60727	0.000309435	0.00329699	Spata7			ENSMUSG00000021326	450.106	-0.336495	0.102932	-3.26909	0.00107895	0.0251014	Trim27
	ENSMUSG00000021009	34.7873	-1.18135	1.02423	-1.15341	0.248744	0.455322	Ptpn21			ENSMUSG00000021327	110.961	0.113569	0.208621	0.54438	0.58618	0.859681	Zkscan3
	ENSMUSG00000021012	469.262	-0.0181451	0.206248	-0.0879775	0.929895	0.964786	Zc3h14			ENSMUSG00000021338	6.56428	-0.285936	0.806385	-0.35459	0.722897	0.918041	Carmil1
	ENSMUSG00000021018	32.4511	0.694627	1.16727	0.595089	0.551784	0.729789	Polr2h			ENSMUSG00000021339	301.907	0.0672651	0.12271	0.548162	0.583581	0.858025	Mrs2
	ENSMUSG00000021022	94.4918	0.56092	0.436047	1.28637	0.198313	0.401954	Ppp2r3c			ENSMUSG00000021340	17.4221	1.23874	0.719134	1.72255	0.0849706	0.377716	Gpld1
	ENSMUSG00000021023	39.8358	-0.500208	0.915203	-0.546555	0.584685	0.755759	Prorp			ENSMUSG00000021356	318.158	-0.116728	0.154461	-0.755707	0.449825	0.789166	Irf4
	ENSMUSG00000021024	352.509	0.532781	0.38491	1.38417	0.166307	0.36282	Psma6			ENSMUSG00000021357	275.23	0.160085	0.130575	1.226	0.220198	0.589846	Exoc2
	ENSMUSG00000021025	375.239	-0.677302	0.39424	-1.718	0.0857972	0.239859	Nfkbia			ENSMUSG00000021360	13.3568	0.262974	0.450503	0.583735	0.559398	0.8484	Gcnt2
	ENSMUSG00000021027	578.551	-0.899641	0.289168	-3.11114	0.00186368	0.0141832	Ralgapa1			ENSMUSG00000021361	219.331	0.00643634	0.138416	0.0465001	0.962912	0.990347	Tmem14c
	ENSMUSG00000021028	45.7958	-0.935967	0.69017	-1.35614	0.175055	0.37355	Mbip			ENSMUSG00000021365	693.693	0.00109925	0.11373	0.00966539	0.992288	0.998633	Nedd9
	ENSMUSG00000021033	37.1241	0.361328	1.31331	0.275128	0.783218	0.884611	Gstz1			ENSMUSG00000021366	402.349	0.594077	0.111668	5.32005	1.03739e-07	1.6956e-05	Hivep1
	ENSMUSG00000021036	540.373	-0.548795	0.307105	-1.78699	0.0739384	0.217808	Sptlc2			ENSMUSG00000021368	25.0163	0.120919	0.403438	0.299721	0.76439	0.932294	Tbc1d7
	ENSMUSG00000021037	534.242	0.255828	0.256716	0.99654	0.318988	0.523542	Ahsa1			ENSMUSG00000021371	110.11	0.0837751	0.198268	0.422534	0.672635	0.901298	Mcur1
	ENSMUSG00000021038	87.3252	-0.00695273	0.985562	-0.00705458	0.994371	0.996838	Vipas39			ENSMUSG00000021374	898.043	-0.213993	0.0786185	-2.72191	0.00649053	0.0843504	Nup153
	ENSMUSG00000021039	715.862	-0.163253	0.144228	-1.13191	0.257673	0.463978	Snw1			ENSMUSG00000021377	5246.43	-0.278748	0.0810279	-3.44015	0.000581388	0.0158762	Dek
	ENSMUSG00000021044	62.1556	-1.77548	0.959957	-1.84954	0.0643799	0.198881	Adck1			ENSMUSG00000021384	58.9555	0.43239	0.287413	1.50442	0.132473	0.470066	Susd3
	ENSMUSG00000021047	2.96495	-5.35555	3.20676	-1.67008	0.0949033	0.25499	Nova1			ENSMUSG00000021385	60.861	-0.0447481	0.229268	-0.195178	0.845253	0.957215	Ippk
	ENSMUSG00000021048	465.32	0.190116	0.429578	0.442563	0.658082	0.806471	Mthfd1			ENSMUSG00000021390	12.7111	-0.391184	0.62376	-0.627138	0.530569	0.836135	Ogn
	ENSMUSG00000021051	324.015	-0.198657	0.49191	-0.403849	0.686324	0.824227	Ppp2r5e			ENSMUSG00000021391	59.1935	-0.31011	0.231262	-1.34094	0.179938	0.536115	Cenpp
	ENSMUSG00000021054	171.431	0.507995	0.43802	1.15975	0.246149	0.453007	Sgpp1			ENSMUSG00000021392	410.407	-0.293685	0.158975	-1.84737	0.0646936	0.322616	Nol8
	ENSMUSG00000021057	6.80039	5.95384	1.48475	4.00999	6.07203e-05	0.0008423	Akap5			ENSMUSG00000021395	199.944	-0.00699342	0.150942	-0.046332	0.963046	0.990347	Spin1
	ENSMUSG00000021061	60.8501	-3.9113	1.16351	-3.36163	0.000774843	0.00691915	Sptb			ENSMUSG00000021400	239.006	0.0364237	0.135503	0.268804	0.78808	0.939499	Wrnip1
	ENSMUSG00000021065	280.088	-0.553065	0.268192	-2.0622	0.0391885	0.140057	Fut8			ENSMUSG00000021403	57.3898	2.2511	0.322847	6.97265	3.11015e-12	1.55394e-09	Serpinb9b
	ENSMUSG00000021066	8.63848	-0.597825	2.66936	-0.223958	0.82279	0.909078	Atl1			ENSMUSG00000021408	745.271	-0.020914	0.0892727	-0.23427	0.814775	0.948253	Ripk1
	ENSMUSG00000021067	147.237	0.156689	0.361144	0.433868	0.664385	0.810346	Sav1			ENSMUSG00000021413	1427.47	-0.191065	0.0915497	-2.087	0.0368877	0.23656	Prpf4b
	ENSMUSG00000021068	1877.26	0.0115433	0.142151	0.0812041	0.93528	0.967507	Nin			ENSMUSG00000021417	62.3981	0.389326	0.256562	1.51747	0.129147	0.463949	Eci2
	ENSMUSG00000021069	8.91303	6.34525	1.6823	3.77177	0.000162092	0.00193495	Pygl			ENSMUSG00000021418	9.42195	-1.2478	0.741258	-1.68335	0.0923077	0.393714	Rpp40
	ENSMUSG00000021072	383.428	0.0969285	0.374036	0.259142	0.795526	0.892341	Tmx1			ENSMUSG00000021420	50.093	0.0486242	0.243159	0.199969	0.841505	0.956529	Fars2
	ENSMUSG00000021076	154.908	0.127936	0.25765	0.496548	0.619508	0.781125	Actr10			ENSMUSG00000021423	9.97513	-0.335001	0.735946	-0.455198	0.648967	0.889738	Ly86
	ENSMUSG00000021079	26.2708	1.74048	0.91805	1.89585	0.0579799	0.185021	Timm9			ENSMUSG00000021427	1255.11	0.062864	0.0955483	0.657929	0.510584	0.825651	Ssr1
	ENSMUSG00000021087	1.30792	1.14505	3.08661	0.370974	0.710657	0.840512	Rtn1			ENSMUSG00000021428	331.142	-0.245093	0.127305	-1.92524	0.0542	0.293915	Riok1
	ENSMUSG00000021094	122.146	0.568612	0.562793	1.01034	0.312333	0.515753	Dhrs7			ENSMUSG00000021431	275.428	0.0383039	0.117798	0.325165	0.745056	0.925999	Snrnp48
	ENSMUSG00000021096	320.686	-0.224739	0.296569	-0.757797	0.448573	0.647372	Ppm1a			ENSMUSG00000021432	88.7216	0.415343	0.196355	2.11527	0.0344071	0.229783	Slc35b3
	ENSMUSG00000021102	105.906	-1.06787	0.431396	-2.47537	0.0133097	0.0649256	Glrx5			ENSMUSG00000021451	1920.86	0.0760127	0.0698947	1.08753	0.276802	0.649901	Sema4d
	ENSMUSG00000021103	62.5469	0.761035	1.328	0.573069	0.566598	0.74183	Mnat1			ENSMUSG00000021453	197.984	0.192776	0.204569	0.942352	0.346012	0.715007	Gadd45g
	ENSMUSG00000021108	1102.5	-1.0657	0.195268	-5.4576	4.82621e-08	1.70378e-06	Prkch			ENSMUSG00000021457	78.792	0.141303	0.267153	0.528923	0.596859	0.865133	Syk
	ENSMUSG00000021109	2848.37	1.90745	0.277588	6.87154	6.35122e-12	5.23493e-10	Hif1a			ENSMUSG00000021458	189.364	0.231523	0.155556	1.48835	0.136658	0.477329	Aopep
	ENSMUSG00000021111	736.099	0.447025	0.278877	1.60295	0.108946	0.280023	Papola			ENSMUSG00000021460	134.96	0.465887	0.164304	2.83552	0.00457513	0.067276	Auh
	ENSMUSG00000021113	216.908	-0.378438	0.325791	-1.1616	0.245399	0.452146	Snapc1			ENSMUSG00000021461	44.8465	-0.453278	0.295697	-1.53292	0.125296	0.456532	Fancc
	ENSMUSG00000021114	461.066	-0.903792	0.258205	-3.50029	0.000464746	0.00453833	Atp6v1d			ENSMUSG00000021466	310.347	0.16607	0.117863	1.40901	0.158831	0.508267	Ptch1
	ENSMUSG00000021115	169.389	-0.413001	0.255725	-1.61502	0.106307	0.275146	Vrk1			ENSMUSG00000021468	143.743	-0.0619674	0.173395	-0.357378	0.720809	0.917005	Sptlc1
	ENSMUSG00000021116	710.056	0.711866	0.241553	2.94704	0.00320835	0.0216238	Eif2s1			ENSMUSG00000021470	191.189	-0.0836498	0.134545	-0.621723	0.534124	0.836988	Ercc6l2
	ENSMUSG00000021120	47.4502	-0.285576	0.747516	-0.382033	0.702437	0.834799	Pigh			ENSMUSG00000021474	392.664	-0.175944	0.118336	-1.48681	0.137064	0.478487	Sfxn1
	ENSMUSG00000021123	7.61857	6.1187	1.49288	4.09859	4.15679e-05	0.000610579	Rdh12			ENSMUSG00000021476	99.2839	0.21004	0.189748	1.10694	0.26832	0.642135	Habp4
	ENSMUSG00000021124	314.862	-0.137606	0.190023	-0.724152	0.468972	0.664462	Vti1b			ENSMUSG00000021481	88.1175	-0.0366887	0.196258	-0.186941	0.851707	0.958894	Zfp346
	ENSMUSG00000021125	1.37882	3.65299	3.24891	1.12437	0.260855	0.466666	Arg2			ENSMUSG00000021482	106.62	0.406885	0.185172	2.19733	0.0279965	0.205604	Prxl2c
	ENSMUSG00000021127	517.521	-1.85085	0.215239	-8.59903	8.03936e-18	2.11181e-15	Zfp36l1			ENSMUSG00000021484	869.787	0.0985236	0.113556	0.867622	0.385601	0.746437	Lman2
	ENSMUSG00000021131	367.816	1.0567	0.303309	3.4839	0.000494166	0.00476655	Erh			ENSMUSG00000021485	226.748	-0.225053	0.197026	-1.14225	0.253351	0.627492	Mxd3
	ENSMUSG00000021133	358.522	-0.865816	0.381594	-2.26895	0.0232716	0.0970072	Susd6			ENSMUSG00000021486	1201.9	0.415865	0.0917819	4.53101	5.87019e-06	0.000459135	Prelid1
	ENSMUSG00000021134	1370.87	-0.557871	0.144193	-3.86893	0.000109314	0.00138164	Srsf5			ENSMUSG00000021488	1894.9	-0.0289969	0.0854082	-0.339509	0.734226	0.922232	Nsd1
	ENSMUSG00000021135	3.01099	4.78043	2.36812	2.01866	0.0435226	0.15096	Slc10a1			ENSMUSG00000021493	50.9605	0.196385	0.340036	0.577542	0.563574	0.84934	Pdlim7
[truncated: 13,763 more rows]

## Sheet: Figure 5
	b, pSTAT5+ (% of CD8 T cells)				e, # of p15E+ CD8+ T cells per TDLN				f, IFN-y+ (% of p15E+PD1+)				g, # of IFN-y+PD1+p15E+ per TDLN				h, TCF1+TIM3- + (% of PD1+p15E+)
	Untreated	IgG-IL15	aCD45-IL15		Untreated	IgG-Cyt	aCD45-Cyt		Untreated	IgG-Cyt	aCD45-Cyt		Untreated	IgG-Cyt	aCD45-Cyt		Untreated	IgG-Cyt	aCD45-Cyt
	2.51	27.1	72.5		4667.27	89167.3	96892.6		1.98	18.3	68.9		47.2543	14297.2	57929.9		56.2	11	12.7
	1.32	32.5	73.6		720.709	46458.9	211915		2.31	18.2	52.2		7.12398	6816.65	102111		54.6	15.2	8.61
	2.06	27.3	80.6		7697.9	97863.6	412742		2.94	14.2	65.8		115.442	11176.4	257179		62.3	9.35	5.86
	1.76	29.6	78.8		14373.8	77216	109634		2.63	15.4	71.3		220.859	9815.02	63370		68.7	12.5	11.2
	1.04	28.3	79.5		7085.61	52562.9	119422		4.17	20	95.7		147.95	7461.09	104958		66.3	16.8	20.3
					5597.56	107148	63978.9		6.67	12.3	74.8		310.976	12006.6	42032		62.2	11.7	18.3
					8501.99	62482.7	180109		4.95	12.4	57.5		310.126	7324.47	89628.4		62.2	11.7	15.3
					9274.03	61739.4	115545		4.44	13.7	84.3		298.044	7312.24	90732.5		67.7	17.4	13.2
					7492.88	93010.1	62786.6		3.52	8.77	93.5		206.037	7233.58	52668.3		64	8.2	19.6
					5116.07	30286.9	59359.9		3.67	9.66	56.2		136.093	2454.84	28972.6		67.1	19	15.9
					5758.6	55896.9			2.58	8.84			104.295	4086.03			68.7	18.9
						45878.8				7.85				3078.5				16.3
	i, # of TCF1+TIM3- per TDLN				j, # of p15E+ CD8+ T cells per mg tumor				k, p15E+PD1+IFNγ+ per mg tumor				l, # of p15E+PD1+CD25+ per mg tumor				m, # of p15E+PD1+GzmB+ per mg tumor
	Untreated	IgG-Cyt	aCD45-Cyt		Untreated	IgG-Cyt	aCD45-Cyt		Untreated	IgG-Cyt	aCD45-Cyt		Untreated	IgG-Cyt	aCD45-Cyt		Untreated	IgG-Cyt	aCD45-Cyt
	1344.93	8564.49	10679.5		47.8256	206.297	406.896		3.20215	50.1243	254.77		7.95372	95.2775	282.142		41.8345	197.459	359.258
	168.601	5666.05	16831.2		102.283	118.876	1313.85		15.3707	21.6411	693.167		21.0217	76.6456	1028.14		83.8608	110.159	1206.79
	2450.52	7344.47	22928.4		6.46306	187.765	1667.81		0.633633	43.2876	811.338		0.76036	91.7252	1446.72		3.42162	176.213	1618.21
	5766.22	7990.72	9982.38		54.8628	620.455	276.614		8.4788	59.2434	174.449		13.4663	159.984	224.118		36.9077	569.351	254.909
	2355.21	6263.87	22217.9		34.4212	175.335	396.028		5.71701	37.9564	265.771		7.14626	62.1224	339.953		25.0119	153.008	357.477
	2902.44	11394.7	10299.4		69.0109	340.521	1314.49		16.6679	67.2081	682.973		16.9603	101.372	1053.37		45.9098	283.954	1166.45
	3895.49	6912.56	23881.3		85.5204	341.217	1118.7		16.9683	105.96	774.293		14.0271	202.46	928.659		60.6335	265.531	1000
	4546.91	9284.78	14250.2		26.4974	407.784	984.797		7.12536	76.0479	487.331		7.34803	132.934	444.257		17.3681	380.838	831.081
	3749.87	6757.04	11062.2		59.5881	298.351	548.071		17.3965	83.6349	294.55		15.5969	165.661	450.092		39.792	262.967	481.935
	2484.95	4824.65	8202.69		532.632	318.56	861.519		151.579	87.2576	268.766		128.421	173.823	563.417		391.579	289.474	778.257
	2778.73	8736.68			183.007	108.537			45.7516	34.9096			35.9477	78.0705			156.863	100.286
		6390.81				293.342				43.5716				152.194				260.203
